# Supplementary material for: CVDHD: a cardiovascular disease herbal database for drug discovery and network pharmacology
Source: J Cheminform. 2013 Dec 18;5:51. doi: 10.1186/1758-2946-5-51 (PMC3878363; doi:10.1186/1758-2946-5-51)
Supplement: Additional file 2: Table S1 — Drug-target network of potential lead compounds and target proteins of platelet aggregation pathway. [file 1758-2946-5-51-S2.xls]

## Sheet: Sheet1
Table S1: Drug-target network of potential lead compounds and target proteins of platelet aggregation pathway
Compound	Docking score	Uniprot accession	PDB	Top percentage of rank
CVDHD025169	8.93	O60266	1AB8	2.93858e-05
CVDHD026443	8.51	O60266	1AB8	5.87717e-05
CVDHD005117	8.38	O60266	1AB8	8.81575e-05
CVDHD034764	8.04	O60266	1AB8	0.000117543
CVDHD005715	8.03	O60266	1AB8	0.000146929
CVDHD008492	8.03	O60266	1AB8	0.000176315
CVDHD004212	7.98	O60266	1AB8	0.000205701
CVDHD016116	7.97	O60266	1AB8	0.000235087
CVDHD030209	7.89	O60266	1AB8	0.000264473
CVDHD024277	7.85	O60266	1AB8	0.000293858
CVDHD019439	7.8	O60266	1AB8	0.000323244
CVDHD024994	7.8	O60266	1AB8	0.00035263
CVDHD033212	7.8	O60266	1AB8	0.000382016
CVDHD025068	7.78	O60266	1AB8	0.000411402
CVDHD032340	7.76	O60266	1AB8	0.000440788
CVDHD011284	7.74	O60266	1AB8	0.000470173
CVDHD005646	7.72	O60266	1AB8	0.000499559
CVDHD032098	7.69	O60266	1AB8	0.000528945
CVDHD028514	7.67	O60266	1AB8	0.000558331
CVDHD007020	7.66	O60266	1AB8	0.000587717
CVDHD010002	7.64	O60266	1AB8	0.000617103
CVDHD030853	7.62	O60266	1AB8	0.000646488
CVDHD034898	7.62	O60266	1AB8	0.000675874
CVDHD000971	7.61	O60266	1AB8	0.00070526
CVDHD005223	7.6	O60266	1AB8	0.000734646
CVDHD010752	7.6	O60266	1AB8	0.000764032
CVDHD007617	7.59	O60266	1AB8	0.000793418
CVDHD007346	7.58	O60266	1AB8	0.000881575
CVDHD019563	7.58	O60266	1AB8	0.000822803
CVDHD026125	7.58	O60266	1AB8	0.000852189
CVDHD026062	7.57	O60266	1AB8	0.000910961
CVDHD002411	7.56	O60266	1AB8	0.000940347
CVDHD034206	7.56	O60266	1AB8	0.000969733
CVDHD027205	7.53	O60266	1AB8	0.000999118
CVDHD033165	7.52	O60266	1AB8	0.0010285
CVDHD022588	7.51	O60266	1AB8	0.00105789
CVDHD027399	7.51	O60266	1AB8	0.00108728
CVDHD005327	7.5	O60266	1AB8	0.00117543
CVDHD013084	7.5	O60266	1AB8	0.00120482
CVDHD017347	7.5	O60266	1AB8	0.00111666
CVDHD017479	7.5	O60266	1AB8	0.00114605
CVDHD021374	7.49	O60266	1AB8	0.00123421
CVDHD009726	7.48	O60266	1AB8	0.00132236
CVDHD029067	7.48	O60266	1AB8	0.00126359
CVDHD035223	7.48	O60266	1AB8	0.00129298
CVDHD015741	7.47	O60266	1AB8	0.00138113
CVDHD033485	7.47	O60266	1AB8	0.00135175
CVDHD024885	7.46	O60266	1AB8	0.00141052
CVDHD027110	7.46	O60266	1AB8	0.00143991
CVDHD019910	7.42	O60266	1AB8	0.00146929
CVDHD022676	7.42	O60266	1AB8	0.00149868
CVDHD035040	7.42	O60266	1AB8	0.00152806
CVDHD030640	7.4	O60266	1AB8	0.00155745
CVDHD017422	7.39	O60266	1AB8	0.00158684
CVDHD011000	7.38	O60266	1AB8	0.00167499
CVDHD018629	7.38	O60266	1AB8	0.00161622
CVDHD028393	7.38	O60266	1AB8	0.00164561
CVDHD001100	7.37	O60266	1AB8	0.00170438
CVDHD034760	7.36	O60266	1AB8	0.00173376
CVDHD031203	7.35	O60266	1AB8	0.00176315
CVDHD001746	7.33	O60266	1AB8	0.00182192
CVDHD008023	7.33	O60266	1AB8	0.00191008
CVDHD017309	7.33	O60266	1AB8	0.00179254
CVDHD018322	7.33	O60266	1AB8	0.00185131
CVDHD024654	7.33	O60266	1AB8	0.00188069
CVDHD003574	7.32	O60266	1AB8	0.00193947
CVDHD006294	7.32	O60266	1AB8	0.00196885
CVDHD028395	7.31	O60266	1AB8	0.00199824
CVDHD030417	7.31	O60266	1AB8	0.00202762
CVDHD032784	7.3	O60266	1AB8	0.00205701
CVDHD001357	7.29	O60266	1AB8	0.00217455
CVDHD002390	7.29	O60266	1AB8	0.00208639
CVDHD005220	7.29	O60266	1AB8	0.00214517
CVDHD029011	7.29	O60266	1AB8	0.00211578
CVDHD031219	7.28	O60266	1AB8	0.00220394
CVDHD029812	7.27	O60266	1AB8	0.00223332
CVDHD009393	7.26	O60266	1AB8	0.00226271
CVDHD001236	7.25	O60266	1AB8	0.0024978
CVDHD009088	7.25	O60266	1AB8	0.00246841
CVDHD016141	7.25	O60266	1AB8	0.00252718
CVDHD019616	7.25	O60266	1AB8	0.0022921
CVDHD020698	7.25	O60266	1AB8	0.00232148
CVDHD021954	7.25	O60266	1AB8	0.00235087
CVDHD026287	7.25	O60266	1AB8	0.00238025
CVDHD028138	7.25	O60266	1AB8	0.00240964
CVDHD029467	7.25	O60266	1AB8	0.00243902
CVDHD008187	7.24	O60266	1AB8	0.00255657
CVDHD010319	7.23	O60266	1AB8	0.00264473
CVDHD010832	7.23	O60266	1AB8	0.00267411
CVDHD025392	7.23	O60266	1AB8	0.00258595
CVDHD029972	7.23	O60266	1AB8	0.00261534
CVDHD009148	7.22	O60266	1AB8	0.00279165
CVDHD009945	7.22	O60266	1AB8	0.00282104
CVDHD012333	7.22	O60266	1AB8	0.00285043
CVDHD017936	7.22	O60266	1AB8	0.0027035
CVDHD029158	7.22	O60266	1AB8	0.00273288
CVDHD034841	7.22	O60266	1AB8	0.00276227
CVDHD034480	7.21	O60266	1AB8	0.00287981
CVDHD010595	7.2	O60266	1AB8	0.00293858
CVDHD013346	7.2	O60266	1AB8	0.00296797
CVDHD015575	7.2	O60266	1AB8	0.00299736
CVDHD019493	7.2	O60266	1AB8	0.0029092
CVDHD020873	7.19	O60266	1AB8	0.00302674
CVDHD022118	7.19	O60266	1AB8	0.00305613
CVDHD029794	7.19	O60266	1AB8	0.00308551
CVDHD014900	7.18	O60266	1AB8	0.0031149
CVDHD003148	7.17	O60266	1AB8	0.00317367
CVDHD009783	7.17	O60266	1AB8	0.00323244
CVDHD013751	7.17	O60266	1AB8	0.00326183
CVDHD018734	7.17	O60266	1AB8	0.00314428
CVDHD032418	7.17	O60266	1AB8	0.00320306
CVDHD004216	7.16	O60266	1AB8	0.00337937
CVDHD011526	7.16	O60266	1AB8	0.00340876
CVDHD023684	7.16	O60266	1AB8	0.00329121
CVDHD027228	7.16	O60266	1AB8	0.0033206
CVDHD028912	7.16	O60266	1AB8	0.00334999
CVDHD000511	7.15	O60266	1AB8	0.00346753
CVDHD010606	7.15	O60266	1AB8	0.00349691
CVDHD011765	7.15	O60266	1AB8	0.0035263
CVDHD021647	7.15	O60266	1AB8	0.00343814
CVDHD000774	7.14	O60266	1AB8	0.00364384
CVDHD003835	7.14	O60266	1AB8	0.00358507
CVDHD005274	7.14	O60266	1AB8	0.00361446
CVDHD034765	7.14	O60266	1AB8	0.00355569
CVDHD008880	7.13	O60266	1AB8	0.00370262
CVDHD029646	7.13	O60266	1AB8	0.00367323
CVDHD009017	7.12	O60266	1AB8	0.00379077
CVDHD010574	7.12	O60266	1AB8	0.00382016
CVDHD030757	7.12	O60266	1AB8	0.003732
CVDHD034230	7.12	O60266	1AB8	0.00376139
CVDHD001135	7.11	O60266	1AB8	0.00387893
CVDHD030654	7.11	O60266	1AB8	0.00384954
CVDHD019431	7.09	O60266	1AB8	0.00390832
CVDHD021032	7.09	O60266	1AB8	0.0039377
CVDHD021182	7.09	O60266	1AB8	0.00396709
CVDHD028235	7.08	O60266	1AB8	0.00399647
CVDHD031656	7.08	O60266	1AB8	0.00402586
CVDHD000275	7.06	O60266	1AB8	0.0041434
CVDHD010905	7.06	O60266	1AB8	0.00420217
CVDHD012707	7.06	O60266	1AB8	0.00423156
CVDHD012997	7.06	O60266	1AB8	0.00426095
CVDHD022107	7.06	O60266	1AB8	0.00405525
CVDHD022630	7.06	O60266	1AB8	0.00408463
CVDHD023119	7.06	O60266	1AB8	0.00411402
CVDHD033495	7.06	O60266	1AB8	0.00417279
CVDHD003645	7.05	O60266	1AB8	0.00431972
CVDHD008401	7.05	O60266	1AB8	0.0043491
CVDHD013776	7.05	O60266	1AB8	0.00437849
CVDHD015698	7.05	O60266	1AB8	0.00440788
CVDHD034229	7.05	O60266	1AB8	0.00429033
CVDHD026357	7.04	O60266	1AB8	0.00443726
CVDHD017050	7.03	O60266	1AB8	0.00446665
CVDHD021660	7.03	O60266	1AB8	0.00449603
CVDHD024564	7.03	O60266	1AB8	0.00452542
CVDHD029351	7.03	O60266	1AB8	0.0045548
CVDHD029798	7.03	O60266	1AB8	0.00458419
CVDHD005804	7.02	O60266	1AB8	0.00467235
CVDHD022614	7.02	O60266	1AB8	0.00461358
CVDHD026226	7.02	O60266	1AB8	0.00464296
CVDHD003935	7.01	O60266	1AB8	0.00484866
CVDHD027294	7.01	O60266	1AB8	0.00470173
CVDHD029091	7.01	O60266	1AB8	0.00473112
CVDHD029445	7.01	O60266	1AB8	0.00476051
CVDHD030541	7.01	O60266	1AB8	0.00478989
CVDHD031697	7.01	O60266	1AB8	0.00481928
CVDHD001679	7	O60266	1AB8	0.00487805
CVDHD009222	7	O60266	1AB8	0.00502498
CVDHD013322	7	O60266	1AB8	0.00505436
CVDHD020836	7	O60266	1AB8	0.00490743
CVDHD021902	7	O60266	1AB8	0.00493682
CVDHD022207	7	O60266	1AB8	0.00496621
CVDHD028274	7	O60266	1AB8	0.00499559
CVDHD011701	8.24	P00734	3DUX	2.93832e-05
CVDHD001100	8.13	P00734	3DUX	5.87665e-05
CVDHD005553	8.05	P00734	3DUX	8.81497e-05
CVDHD007846	7.97	P00734	3DUX	0.000117533
CVDHD013073	7.89	P00734	3DUX	0.000146916
CVDHD028032	7.85	P00734	3DUX	0.000176299
CVDHD007350	7.83	P00734	3DUX	0.000205683
CVDHD018019	7.8	P00734	3DUX	0.000235066
CVDHD030917	7.79	P00734	3DUX	0.000264449
CVDHD019399	7.78	P00734	3DUX	0.000293832
CVDHD010532	7.77	P00734	3DUX	0.000323216
CVDHD013291	7.77	P00734	3DUX	0.000352599
CVDHD024887	7.72	P00734	3DUX	0.000381982
CVDHD018737	7.65	P00734	3DUX	0.000411365
CVDHD008378	7.64	P00734	3DUX	0.000440749
CVDHD021860	7.62	P00734	3DUX	0.000470132
CVDHD003366	7.6	P00734	3DUX	0.000499515
CVDHD003594	7.58	P00734	3DUX	0.000528898
CVDHD024514	7.57	P00734	3DUX	0.000558282
CVDHD025494	7.57	P00734	3DUX	0.000587665
CVDHD022289	7.56	P00734	3DUX	0.000617048
CVDHD017709	7.53	P00734	3DUX	0.000646431
CVDHD016576	7.5	P00734	3DUX	0.000734581
CVDHD018469	7.5	P00734	3DUX	0.000675815
CVDHD024741	7.5	P00734	3DUX	0.000705198
CVDHD004114	7.49	P00734	3DUX	0.000763964
CVDHD005117	7.49	P00734	3DUX	0.000793348
CVDHD015654	7.47	P00734	3DUX	0.000822731
CVDHD023919	7.45	P00734	3DUX	0.000852114
CVDHD026062	7.45	P00734	3DUX	0.000881497
CVDHD024760	7.43	P00734	3DUX	0.000910881
CVDHD020276	7.41	P00734	3DUX	0.000940264
CVDHD031656	7.41	P00734	3DUX	0.000969647
CVDHD004877	7.4	P00734	3DUX	0.00102841
CVDHD016877	7.4	P00734	3DUX	0.00099903
CVDHD015417	7.39	P00734	3DUX	0.0010578
CVDHD008283	7.36	P00734	3DUX	0.00114595
CVDHD008583	7.36	P00734	3DUX	0.00117533
CVDHD027022	7.36	P00734	3DUX	0.00108718
CVDHD028832	7.36	P00734	3DUX	0.00111656
CVDHD001686	7.33	P00734	3DUX	0.00120471
CVDHD012858	7.33	P00734	3DUX	0.00126348
CVDHD013370	7.33	P00734	3DUX	0.00129286
CVDHD025329	7.33	P00734	3DUX	0.0012341
CVDHD021206	7.32	P00734	3DUX	0.00132225
CVDHD028802	7.32	P00734	3DUX	0.00135163
CVDHD002703	7.31	P00734	3DUX	0.00138101
CVDHD033127	7.31	P00734	3DUX	0.0014104
CVDHD009819	7.3	P00734	3DUX	0.00146916
CVDHD028981	7.3	P00734	3DUX	0.00143978
CVDHD034898	7.28	P00734	3DUX	0.00149855
CVDHD004262	7.27	P00734	3DUX	0.00152793
CVDHD027610	7.26	P00734	3DUX	0.00155731
CVDHD014578	7.25	P00734	3DUX	0.00161608
CVDHD026350	7.25	P00734	3DUX	0.0015867
CVDHD024285	7.24	P00734	3DUX	0.00164546
CVDHD009220	7.22	P00734	3DUX	0.00167484
CVDHD009921	7.22	P00734	3DUX	0.00170423
CVDHD013707	7.22	P00734	3DUX	0.00173361
CVDHD003506	7.21	P00734	3DUX	0.00176299
CVDHD012285	7.21	P00734	3DUX	0.00179238
CVDHD016293	7.2	P00734	3DUX	0.00185114
CVDHD021795	7.2	P00734	3DUX	0.00182176
CVDHD005132	7.19	P00734	3DUX	0.00193929
CVDHD021197	7.19	P00734	3DUX	0.00188053
CVDHD034037	7.19	P00734	3DUX	0.00190991
CVDHD008766	7.17	P00734	3DUX	0.00196868
CVDHD011422	7.17	P00734	3DUX	0.00199806
CVDHD017384	7.16	P00734	3DUX	0.00202744
CVDHD023392	7.16	P00734	3DUX	0.00205683
CVDHD029829	7.16	P00734	3DUX	0.00208621
CVDHD030531	7.15	P00734	3DUX	0.00211559
CVDHD009085	7.14	P00734	3DUX	0.00220374
CVDHD010811	7.14	P00734	3DUX	0.00223313
CVDHD022254	7.14	P00734	3DUX	0.00214498
CVDHD026581	7.14	P00734	3DUX	0.00217436
CVDHD018172	7.12	P00734	3DUX	0.00226251
CVDHD001236	7.11	P00734	3DUX	0.00232128
CVDHD027428	7.11	P00734	3DUX	0.00229189
CVDHD013598	7.1	P00734	3DUX	0.00235066
CVDHD004695	7.09	P00734	3DUX	0.00240943
CVDHD014952	7.09	P00734	3DUX	0.00243881
CVDHD017924	7.09	P00734	3DUX	0.00238004
CVDHD008145	7.08	P00734	3DUX	0.00249758
CVDHD011132	7.08	P00734	3DUX	0.00252696
CVDHD025578	7.08	P00734	3DUX	0.00246819
CVDHD003349	7.07	P00734	3DUX	0.00264449
CVDHD006521	7.07	P00734	3DUX	0.00267388
CVDHD017080	7.07	P00734	3DUX	0.00255634
CVDHD028513	7.07	P00734	3DUX	0.00258573
CVDHD033931	7.07	P00734	3DUX	0.00261511
CVDHD034223	7.06	P00734	3DUX	0.00270326
CVDHD006365	7.05	P00734	3DUX	0.00279141
CVDHD008375	7.05	P00734	3DUX	0.00282079
CVDHD010430	7.05	P00734	3DUX	0.00285017
CVDHD017996	7.05	P00734	3DUX	0.00273264
CVDHD028011	7.05	P00734	3DUX	0.00276202
CVDHD010963	7.04	P00734	3DUX	0.00290894
CVDHD031186	7.04	P00734	3DUX	0.00287956
CVDHD017990	7.03	P00734	3DUX	0.00293832
CVDHD022876	7.03	P00734	3DUX	0.00296771
CVDHD024773	7.03	P00734	3DUX	0.00299709
CVDHD028051	7.03	P00734	3DUX	0.00302647
CVDHD004433	7.02	P00734	3DUX	0.00308524
CVDHD018662	7.02	P00734	3DUX	0.00305586
CVDHD000112	7	P00734	3DUX	0.00320277
CVDHD023456	7	P00734	3DUX	0.00311462
CVDHD030472	7	P00734	3DUX	0.00314401
CVDHD031637	7	P00734	3DUX	0.00317339
CVDHD007020	10.48	P05106	2VDM	2.93832e-05
CVDHD009627	9.92	P05106	2VDM	5.87665e-05
CVDHD029497	9.87	P05106	2VDM	8.81497e-05
CVDHD020435	9.47	P05106	2VDM	0.000117533
CVDHD008096	9.07	P05106	2VDM	0.000146916
CVDHD022077	9.04	P05106	2VDM	0.000176299
CVDHD015388	8.99	P05106	2VDM	0.000205683
CVDHD025068	8.9	P05106	2VDM	0.000235066
CVDHD012997	8.85	P05106	2VDM	0.000264449
CVDHD015834	8.74	P05106	2VDM	0.000293832
CVDHD030527	8.64	P05106	2VDM	0.000323216
CVDHD024918	8.49	P05106	2VDM	0.000352599
CVDHD019439	8.31	P05106	2VDM	0.000381982
CVDHD021374	8.22	P05106	2VDM	0.000411365
CVDHD008961	8.17	P05106	2VDM	0.000440749
CVDHD020172	8.12	P05106	2VDM	0.000470132
CVDHD012684	8.11	P05106	2VDM	0.000499515
CVDHD024367	8.1	P05106	2VDM	0.000528898
CVDHD008604	8.09	P05106	2VDM	0.000558282
CVDHD012218	8.06	P05106	2VDM	0.000587665
CVDHD021032	8.02	P05106	2VDM	0.000617048
CVDHD026362	7.99	P05106	2VDM	0.000646431
CVDHD018974	7.98	P05106	2VDM	0.000675815
CVDHD035123	7.95	P05106	2VDM	0.000705198
CVDHD015794	7.91	P05106	2VDM	0.000734581
CVDHD032444	7.9	P05106	2VDM	0.000763964
CVDHD017539	7.88	P05106	2VDM	0.000793348
CVDHD019209	7.86	P05106	2VDM	0.000822731
CVDHD028737	7.85	P05106	2VDM	0.000852114
CVDHD001265	7.83	P05106	2VDM	0.000940264
CVDHD007335	7.83	P05106	2VDM	0.000910881
CVDHD024572	7.83	P05106	2VDM	0.000881497
CVDHD000911	7.82	P05106	2VDM	0.000969647
CVDHD026567	7.81	P05106	2VDM	0.00099903
CVDHD009533	7.78	P05106	2VDM	0.00102841
CVDHD009672	7.77	P05106	2VDM	0.0010578
CVDHD012016	7.74	P05106	2VDM	0.00108718
CVDHD006383	7.7	P05106	2VDM	0.00114595
CVDHD025544	7.7	P05106	2VDM	0.00111656
CVDHD018110	7.69	P05106	2VDM	0.00117533
CVDHD029988	7.69	P05106	2VDM	0.00120471
CVDHD012898	7.67	P05106	2VDM	0.0012341
CVDHD026594	7.66	P05106	2VDM	0.00126348
CVDHD028899	7.66	P05106	2VDM	0.00129286
CVDHD004195	7.65	P05106	2VDM	0.00138101
CVDHD017688	7.65	P05106	2VDM	0.00132225
CVDHD034087	7.65	P05106	2VDM	0.00135163
CVDHD003454	7.64	P05106	2VDM	0.0014104
CVDHD015875	7.64	P05106	2VDM	0.00143978
CVDHD021558	7.6	P05106	2VDM	0.00146916
CVDHD009017	7.59	P05106	2VDM	0.00149855
CVDHD030025	7.58	P05106	2VDM	0.00152793
CVDHD001522	7.57	P05106	2VDM	0.00155731
CVDHD008633	7.56	P05106	2VDM	0.0015867
CVDHD002004	7.55	P05106	2VDM	0.00164546
CVDHD011782	7.55	P05106	2VDM	0.00170423
CVDHD020175	7.55	P05106	2VDM	0.00161608
CVDHD021329	7.55	P05106	2VDM	0.00167484
CVDHD007401	7.54	P05106	2VDM	0.00173361
CVDHD019262	7.53	P05106	2VDM	0.00176299
CVDHD024144	7.53	P05106	2VDM	0.00179238
CVDHD022584	7.52	P05106	2VDM	0.00182176
CVDHD016809	7.5	P05106	2VDM	0.00185114
CVDHD026148	7.5	P05106	2VDM	0.00188053
CVDHD030531	7.49	P05106	2VDM	0.00190991
CVDHD008310	7.47	P05106	2VDM	0.00202744
CVDHD013902	7.47	P05106	2VDM	0.00205683
CVDHD015395	7.47	P05106	2VDM	0.00208621
CVDHD019531	7.47	P05106	2VDM	0.00193929
CVDHD021435	7.47	P05106	2VDM	0.00196868
CVDHD030124	7.47	P05106	2VDM	0.00199806
CVDHD028318	7.45	P05106	2VDM	0.00211559
CVDHD008287	7.44	P05106	2VDM	0.00217436
CVDHD021254	7.44	P05106	2VDM	0.00214498
CVDHD008283	7.43	P05106	2VDM	0.00226251
CVDHD032782	7.43	P05106	2VDM	0.00220374
CVDHD033977	7.43	P05106	2VDM	0.00223313
CVDHD009990	7.42	P05106	2VDM	0.00235066
CVDHD015110	7.42	P05106	2VDM	0.00238004
CVDHD029585	7.42	P05106	2VDM	0.00229189
CVDHD029829	7.42	P05106	2VDM	0.00232128
CVDHD026271	7.39	P05106	2VDM	0.00240943
CVDHD029196	7.39	P05106	2VDM	0.00243881
CVDHD033148	7.39	P05106	2VDM	0.00246819
CVDHD034484	7.39	P05106	2VDM	0.00249758
CVDHD011481	7.38	P05106	2VDM	0.00252696
CVDHD026452	7.36	P05106	2VDM	0.00255634
CVDHD033049	7.36	P05106	2VDM	0.00258573
CVDHD014739	7.35	P05106	2VDM	0.00279141
CVDHD017013	7.35	P05106	2VDM	0.00261511
CVDHD024830	7.35	P05106	2VDM	0.00264449
CVDHD024994	7.35	P05106	2VDM	0.00267388
CVDHD025420	7.35	P05106	2VDM	0.00270326
CVDHD030155	7.35	P05106	2VDM	0.00273264
CVDHD031945	7.35	P05106	2VDM	0.00276202
CVDHD004098	7.33	P05106	2VDM	0.00285017
CVDHD012026	7.33	P05106	2VDM	0.00287956
CVDHD012865	7.33	P05106	2VDM	0.00290894
CVDHD022076	7.33	P05106	2VDM	0.00282079
CVDHD008022	7.32	P05106	2VDM	0.00302647
CVDHD008244	7.32	P05106	2VDM	0.00305586
CVDHD010340	7.32	P05106	2VDM	0.00308524
CVDHD017255	7.32	P05106	2VDM	0.00293832
CVDHD024309	7.32	P05106	2VDM	0.00296771
CVDHD034369	7.32	P05106	2VDM	0.00299709
CVDHD004219	7.31	P05106	2VDM	0.00320277
CVDHD006304	7.31	P05106	2VDM	0.00323216
CVDHD007625	7.31	P05106	2VDM	0.00326154
CVDHD012269	7.31	P05106	2VDM	0.00329092
CVDHD016418	7.31	P05106	2VDM	0.00332031
CVDHD020247	7.31	P05106	2VDM	0.00311462
CVDHD021383	7.31	P05106	2VDM	0.00314401
CVDHD032144	7.31	P05106	2VDM	0.00317339
CVDHD004212	7.3	P05106	2VDM	0.00334969
CVDHD021626	7.29	P05106	2VDM	0.00337907
CVDHD007494	7.28	P05106	2VDM	0.00340846
CVDHD011080	7.28	P05106	2VDM	0.00343784
CVDHD003434	7.27	P05106	2VDM	0.00349661
CVDHD021385	7.27	P05106	2VDM	0.00346722
CVDHD019858	7.26	P05106	2VDM	0.00352599
CVDHD029241	7.26	P05106	2VDM	0.00355537
CVDHD013031	7.25	P05106	2VDM	0.00370229
CVDHD013819	7.25	P05106	2VDM	0.00373167
CVDHD018458	7.25	P05106	2VDM	0.00358476
CVDHD021170	7.25	P05106	2VDM	0.00361414
CVDHD024697	7.25	P05106	2VDM	0.00364352
CVDHD024829	7.25	P05106	2VDM	0.00367291
CVDHD001573	7.24	P05106	2VDM	0.00384921
CVDHD008726	7.24	P05106	2VDM	0.00381982
CVDHD021256	7.24	P05106	2VDM	0.00376106
CVDHD025464	7.24	P05106	2VDM	0.00379044
CVDHD006168	7.22	P05106	2VDM	0.00390797
CVDHD007565	7.22	P05106	2VDM	0.00393735
CVDHD008187	7.22	P05106	2VDM	0.00396674
CVDHD027050	7.22	P05106	2VDM	0.00387859
CVDHD001898	7.21	P05106	2VDM	0.00399612
CVDHD015811	7.21	P05106	2VDM	0.00408427
CVDHD023639	7.21	P05106	2VDM	0.0040255
CVDHD024470	7.21	P05106	2VDM	0.00405489
CVDHD001236	7.2	P05106	2VDM	0.00414304
CVDHD018983	7.2	P05106	2VDM	0.00411365
CVDHD002112	7.19	P05106	2VDM	0.00417242
CVDHD003801	7.19	P05106	2VDM	0.00423119
CVDHD023077	7.19	P05106	2VDM	0.0042018
CVDHD029221	7.18	P05106	2VDM	0.00426057
CVDHD001562	7.17	P05106	2VDM	0.00440749
CVDHD005532	7.17	P05106	2VDM	0.00434872
CVDHD012285	7.17	P05106	2VDM	0.0043781
CVDHD020789	7.17	P05106	2VDM	0.00428995
CVDHD034590	7.17	P05106	2VDM	0.00431934
CVDHD001602	7.16	P05106	2VDM	0.00458379
CVDHD002787	7.16	P05106	2VDM	0.00443687
CVDHD006293	7.16	P05106	2VDM	0.00449564
CVDHD012023	7.16	P05106	2VDM	0.00452502
CVDHD014550	7.16	P05106	2VDM	0.0045544
CVDHD032574	7.16	P05106	2VDM	0.00446625
CVDHD011429	7.15	P05106	2VDM	0.00467194
CVDHD021885	7.15	P05106	2VDM	0.00461317
CVDHD025508	7.15	P05106	2VDM	0.00464255
CVDHD008426	7.14	P05106	2VDM	0.00470132
CVDHD003496	7.13	P05106	2VDM	0.00481885
CVDHD005360	7.13	P05106	2VDM	0.00484824
CVDHD025826	7.13	P05106	2VDM	0.0047307
CVDHD026095	7.13	P05106	2VDM	0.00476009
CVDHD027590	7.13	P05106	2VDM	0.00478947
CVDHD005796	7.12	P05106	2VDM	0.004907
CVDHD009922	7.12	P05106	2VDM	0.00493639
CVDHD011967	7.12	P05106	2VDM	0.00496577
CVDHD018515	7.12	P05106	2VDM	0.00487762
CVDHD003490	7.11	P05106	2VDM	0.00505392
CVDHD012152	7.11	P05106	2VDM	0.0050833
CVDHD020493	7.11	P05106	2VDM	0.00499515
CVDHD031460	7.11	P05106	2VDM	0.00502454
CVDHD001188	7.1	P05106	2VDM	0.00523022
CVDHD001285	7.1	P05106	2VDM	0.0052596
CVDHD006763	7.1	P05106	2VDM	0.00517145
CVDHD006845	7.1	P05106	2VDM	0.00520083
CVDHD020021	7.1	P05106	2VDM	0.00511268
CVDHD031214	7.1	P05106	2VDM	0.00514207
CVDHD000213	7.09	P05106	2VDM	0.00534775
CVDHD003815	7.09	P05106	2VDM	0.00540652
CVDHD012155	7.09	P05106	2VDM	0.0054359
CVDHD014854	7.09	P05106	2VDM	0.00546528
CVDHD017620	7.09	P05106	2VDM	0.00528898
CVDHD022714	7.09	P05106	2VDM	0.00531837
CVDHD028914	7.09	P05106	2VDM	0.00537713
CVDHD019216	7.08	P05106	2VDM	0.00549467
CVDHD030579	7.08	P05106	2VDM	0.00552405
CVDHD031226	7.08	P05106	2VDM	0.00555343
CVDHD032606	7.08	P05106	2VDM	0.00558282
CVDHD000393	7.07	P05106	2VDM	0.00564158
CVDHD010875	7.07	P05106	2VDM	0.00567097
CVDHD021644	7.07	P05106	2VDM	0.0056122
CVDHD002783	7.06	P05106	2VDM	0.00575912
CVDHD006393	7.06	P05106	2VDM	0.0057885
CVDHD017661	7.06	P05106	2VDM	0.00570035
CVDHD019934	7.06	P05106	2VDM	0.00572973
CVDHD008794	7.05	P05106	2VDM	0.00587665
CVDHD014416	7.05	P05106	2VDM	0.00590603
CVDHD020959	7.05	P05106	2VDM	0.00581788
CVDHD029437	7.05	P05106	2VDM	0.00584727
CVDHD007217	7.04	P05106	2VDM	0.00605295
CVDHD009606	7.04	P05106	2VDM	0.00608233
CVDHD013003	7.04	P05106	2VDM	0.00611171
CVDHD018005	7.04	P05106	2VDM	0.00593542
CVDHD018113	7.04	P05106	2VDM	0.0059648
CVDHD022901	7.04	P05106	2VDM	0.00599418
CVDHD024031	7.04	P05106	2VDM	0.00602357
CVDHD000970	7.03	P05106	2VDM	0.00619986
CVDHD008193	7.03	P05106	2VDM	0.00617048
CVDHD011208	7.03	P05106	2VDM	0.00622925
CVDHD012825	7.03	P05106	2VDM	0.00625863
CVDHD013636	7.03	P05106	2VDM	0.00628801
CVDHD015256	7.03	P05106	2VDM	0.0063174
CVDHD034160	7.03	P05106	2VDM	0.0061411
CVDHD014915	7.02	P05106	2VDM	0.00646431
CVDHD016944	7.02	P05106	2VDM	0.00634678
CVDHD024514	7.02	P05106	2VDM	0.00637616
CVDHD026769	7.02	P05106	2VDM	0.00640555
CVDHD032772	7.02	P05106	2VDM	0.00643493
CVDHD005474	7.01	P05106	2VDM	0.00652308
CVDHD030280	7.01	P05106	2VDM	0.0064937
CVDHD002801	7	P05106	2VDM	0.00655246
CVDHD005932	7	P05106	2VDM	0.00661123
CVDHD007328	7	P05106	2VDM	0.00664061
CVDHD009210	7	P05106	2VDM	0.00667
CVDHD015774	7	P05106	2VDM	0.00669938
CVDHD034764	7	P05106	2VDM	0.00658185
CVDHD000289	9.01	P14555	1J1A	2.93858e-05
CVDHD011159	8.92	P14555	1J1A	5.87717e-05
CVDHD022607	8.88	P14555	1J1A	8.81575e-05
CVDHD022035	8.8	P14555	1J1A	0.000117543
CVDHD009945	8.78	P14555	1J1A	0.000146929
CVDHD016059	8.76	P14555	1J1A	0.000176315
CVDHD029159	8.73	P14555	1J1A	0.000205701
CVDHD001899	8.71	P14555	1J1A	0.000235087
CVDHD026384	8.71	P14555	1J1A	0.000264473
CVDHD017377	8.68	P14555	1J1A	0.000293858
CVDHD019921	8.68	P14555	1J1A	0.000323244
CVDHD028134	8.68	P14555	1J1A	0.00035263
CVDHD000880	8.67	P14555	1J1A	0.000382016
CVDHD011565	8.67	P14555	1J1A	0.000411402
CVDHD015889	8.66	P14555	1J1A	0.000440788
CVDHD014985	8.6	P14555	1J1A	0.000499559
CVDHD018902	8.6	P14555	1J1A	0.000470173
CVDHD012909	8.57	P14555	1J1A	0.000528945
CVDHD004853	8.51	P14555	1J1A	0.000558331
CVDHD025933	8.5	P14555	1J1A	0.000587717
CVDHD020441	8.48	P14555	1J1A	0.000617103
CVDHD001270	8.46	P14555	1J1A	0.000646488
CVDHD002505	8.44	P14555	1J1A	0.000675874
CVDHD012503	8.43	P14555	1J1A	0.00070526
CVDHD000929	8.42	P14555	1J1A	0.000734646
CVDHD000971	8.41	P14555	1J1A	0.000764032
CVDHD019858	8.39	P14555	1J1A	0.000793418
CVDHD021198	8.38	P14555	1J1A	0.000822803
CVDHD018762	8.36	P14555	1J1A	0.000852189
CVDHD000685	8.35	P14555	1J1A	0.000940347
CVDHD021404	8.35	P14555	1J1A	0.000881575
CVDHD031850	8.35	P14555	1J1A	0.000910961
CVDHD026209	8.34	P14555	1J1A	0.000969733
CVDHD002789	8.33	P14555	1J1A	0.000999118
CVDHD032301	8.33	P14555	1J1A	0.0010285
CVDHD028151	8.32	P14555	1J1A	0.00105789
CVDHD012202	8.31	P14555	1J1A	0.00108728
CVDHD006225	8.3	P14555	1J1A	0.00111666
CVDHD013707	8.29	P14555	1J1A	0.00117543
CVDHD034848	8.29	P14555	1J1A	0.00114605
CVDHD019578	8.27	P14555	1J1A	0.00120482
CVDHD029236	8.26	P14555	1J1A	0.00123421
CVDHD021934	8.24	P14555	1J1A	0.00126359
CVDHD023456	8.24	P14555	1J1A	0.00129298
CVDHD024267	8.24	P14555	1J1A	0.00132236
CVDHD030418	8.24	P14555	1J1A	0.00135175
CVDHD021035	8.23	P14555	1J1A	0.00138113
CVDHD023708	8.23	P14555	1J1A	0.00141052
CVDHD009154	8.22	P14555	1J1A	0.00146929
CVDHD016141	8.22	P14555	1J1A	0.00149868
CVDHD025553	8.22	P14555	1J1A	0.00143991
CVDHD023837	8.21	P14555	1J1A	0.00152806
CVDHD024204	8.21	P14555	1J1A	0.00155745
CVDHD027512	8.21	P14555	1J1A	0.00158684
CVDHD012697	8.2	P14555	1J1A	0.00161622
CVDHD004341	8.19	P14555	1J1A	0.00164561
CVDHD006932	8.19	P14555	1J1A	0.00167499
CVDHD020234	8.18	P14555	1J1A	0.00170438
CVDHD023855	8.18	P14555	1J1A	0.00173376
CVDHD010321	8.17	P14555	1J1A	0.00179254
CVDHD031203	8.17	P14555	1J1A	0.00176315
CVDHD006521	8.16	P14555	1J1A	0.00191008
CVDHD013356	8.16	P14555	1J1A	0.00193947
CVDHD016019	8.16	P14555	1J1A	0.00196885
CVDHD022217	8.16	P14555	1J1A	0.00182192
CVDHD031223	8.16	P14555	1J1A	0.00185131
CVDHD032833	8.16	P14555	1J1A	0.00188069
CVDHD011432	8.15	P14555	1J1A	0.00199824
CVDHD026264	8.14	P14555	1J1A	0.00202762
CVDHD008099	8.13	P14555	1J1A	0.00205701
CVDHD011809	8.13	P14555	1J1A	0.00208639
CVDHD014094	8.13	P14555	1J1A	0.00211578
CVDHD015280	8.11	P14555	1J1A	0.00217455
CVDHD026440	8.11	P14555	1J1A	0.00214517
CVDHD000452	8.1	P14555	1J1A	0.00226271
CVDHD020502	8.1	P14555	1J1A	0.00220394
CVDHD024728	8.1	P14555	1J1A	0.00223332
CVDHD001720	8.08	P14555	1J1A	0.0022921
CVDHD013722	8.08	P14555	1J1A	0.00238025
CVDHD019854	8.08	P14555	1J1A	0.00232148
CVDHD021210	8.08	P14555	1J1A	0.00235087
CVDHD008962	8.07	P14555	1J1A	0.00243902
CVDHD031015	8.07	P14555	1J1A	0.00240964
CVDHD003866	8.06	P14555	1J1A	0.00246841
CVDHD004013	8.06	P14555	1J1A	0.0024978
CVDHD004264	8.06	P14555	1J1A	0.00252718
CVDHD007524	8.05	P14555	1J1A	0.00258595
CVDHD014454	8.05	P14555	1J1A	0.00261534
CVDHD028758	8.05	P14555	1J1A	0.00255657
CVDHD007650	8.04	P14555	1J1A	0.00267411
CVDHD008828	8.04	P14555	1J1A	0.0027035
CVDHD018110	8.04	P14555	1J1A	0.00264473
CVDHD030908	8.03	P14555	1J1A	0.00273288
CVDHD029770	8.02	P14555	1J1A	0.00276227
CVDHD021029	8.01	P14555	1J1A	0.00279165
CVDHD025164	8.01	P14555	1J1A	0.00282104
CVDHD005419	8	P14555	1J1A	0.00293858
CVDHD023100	8	P14555	1J1A	0.00285043
CVDHD030530	8	P14555	1J1A	0.00287981
CVDHD033210	8	P14555	1J1A	0.0029092
CVDHD000090	7.99	P14555	1J1A	0.00305613
CVDHD014910	7.99	P14555	1J1A	0.00308551
CVDHD026625	7.99	P14555	1J1A	0.00296797
CVDHD026753	7.99	P14555	1J1A	0.00299736
CVDHD031990	7.99	P14555	1J1A	0.00302674
CVDHD007332	7.98	P14555	1J1A	0.00314428
CVDHD011561	7.98	P14555	1J1A	0.00317367
CVDHD031270	7.98	P14555	1J1A	0.0031149
CVDHD001079	7.97	P14555	1J1A	0.0033206
CVDHD004963	7.97	P14555	1J1A	0.00326183
CVDHD006455	7.97	P14555	1J1A	0.00329121
CVDHD011244	7.97	P14555	1J1A	0.00334999
CVDHD024070	7.97	P14555	1J1A	0.00320306
CVDHD030516	7.97	P14555	1J1A	0.00323244
CVDHD013273	7.96	P14555	1J1A	0.00340876
CVDHD015728	7.96	P14555	1J1A	0.00343814
CVDHD026120	7.96	P14555	1J1A	0.00337937
CVDHD013562	7.95	P14555	1J1A	0.00349691
CVDHD020021	7.95	P14555	1J1A	0.00346753
CVDHD000378	7.94	P14555	1J1A	0.00358507
CVDHD001868	7.94	P14555	1J1A	0.0035263
CVDHD003521	7.94	P14555	1J1A	0.00355569
CVDHD008486	7.94	P14555	1J1A	0.00361446
CVDHD015839	7.94	P14555	1J1A	0.00364384
CVDHD005722	7.93	P14555	1J1A	0.00370262
CVDHD032952	7.93	P14555	1J1A	0.00367323
CVDHD002487	7.92	P14555	1J1A	0.00376139
CVDHD024685	7.92	P14555	1J1A	0.003732
CVDHD032958	7.92	P14555	1J1A	0.00379077
CVDHD000414	7.91	P14555	1J1A	0.00396709
CVDHD003835	7.91	P14555	1J1A	0.0039377
CVDHD015902	7.91	P14555	1J1A	0.00399647
CVDHD018120	7.91	P14555	1J1A	0.00382016
CVDHD019848	7.91	P14555	1J1A	0.00384954
CVDHD024578	7.91	P14555	1J1A	0.00387893
CVDHD028062	7.91	P14555	1J1A	0.00390832
CVDHD004429	7.9	P14555	1J1A	0.00411402
CVDHD007159	7.9	P14555	1J1A	0.0041434
CVDHD009543	7.9	P14555	1J1A	0.00417279
CVDHD015130	7.9	P14555	1J1A	0.00420217
CVDHD020893	7.9	P14555	1J1A	0.00402586
CVDHD026978	7.9	P14555	1J1A	0.00405525
CVDHD027678	7.9	P14555	1J1A	0.00408463
CVDHD003656	7.89	P14555	1J1A	0.00431972
CVDHD018395	7.89	P14555	1J1A	0.00423156
CVDHD028235	7.89	P14555	1J1A	0.00426095
CVDHD028445	7.89	P14555	1J1A	0.00429033
CVDHD008270	7.88	P14555	1J1A	0.00446665
CVDHD008442	7.88	P14555	1J1A	0.00449603
CVDHD021313	7.88	P14555	1J1A	0.0043491
CVDHD030525	7.88	P14555	1J1A	0.00437849
CVDHD031607	7.88	P14555	1J1A	0.00440788
CVDHD034159	7.88	P14555	1J1A	0.00443726
CVDHD007216	7.87	P14555	1J1A	0.00461358
CVDHD015070	7.87	P14555	1J1A	0.00464296
CVDHD018734	7.87	P14555	1J1A	0.00452542
CVDHD021985	7.87	P14555	1J1A	0.0045548
CVDHD027907	7.87	P14555	1J1A	0.00458419
CVDHD007463	7.86	P14555	1J1A	0.00484866
CVDHD008432	7.86	P14555	1J1A	0.00487805
CVDHD009854	7.86	P14555	1J1A	0.00490743
CVDHD010218	7.86	P14555	1J1A	0.00493682
CVDHD016585	7.86	P14555	1J1A	0.00496621
CVDHD017403	7.86	P14555	1J1A	0.00467235
CVDHD021634	7.86	P14555	1J1A	0.00470173
CVDHD023120	7.86	P14555	1J1A	0.00473112
CVDHD026016	7.86	P14555	1J1A	0.00476051
CVDHD028579	7.86	P14555	1J1A	0.00478989
CVDHD028768	7.86	P14555	1J1A	0.00481928
CVDHD032467	7.85	P14555	1J1A	0.00499559
CVDHD000774	7.84	P14555	1J1A	0.00508375
CVDHD011923	7.84	P14555	1J1A	0.00511314
CVDHD015187	7.84	P14555	1J1A	0.00514252
CVDHD025411	7.84	P14555	1J1A	0.00502498
CVDHD030127	7.84	P14555	1J1A	0.00505436
CVDHD000554	7.83	P14555	1J1A	0.00526006
CVDHD007652	7.83	P14555	1J1A	0.00528945
CVDHD014854	7.83	P14555	1J1A	0.00531884
CVDHD029427	7.83	P14555	1J1A	0.00517191
CVDHD029807	7.83	P14555	1J1A	0.00520129
CVDHD033495	7.83	P14555	1J1A	0.00523068
CVDHD009972	7.82	P14555	1J1A	0.00534822
CVDHD014569	7.82	P14555	1J1A	0.00537761
CVDHD015019	7.82	P14555	1J1A	0.00540699
CVDHD013088	7.81	P14555	1J1A	0.00549515
CVDHD013189	7.81	P14555	1J1A	0.00552454
CVDHD017172	7.81	P14555	1J1A	0.00543638
CVDHD024369	7.81	P14555	1J1A	0.00546577
CVDHD004108	7.8	P14555	1J1A	0.00567147
CVDHD018724	7.8	P14555	1J1A	0.00555392
CVDHD027718	7.8	P14555	1J1A	0.00558331
CVDHD029091	7.8	P14555	1J1A	0.00561269
CVDHD030248	7.8	P14555	1J1A	0.00564208
CVDHD011014	7.79	P14555	1J1A	0.0058184
CVDHD015495	7.79	P14555	1J1A	0.00584778
CVDHD021466	7.79	P14555	1J1A	0.00570085
CVDHD022489	7.79	P14555	1J1A	0.00573024
CVDHD024884	7.79	P14555	1J1A	0.00575962
CVDHD027232	7.79	P14555	1J1A	0.00578901
CVDHD001686	7.78	P14555	1J1A	0.00587717
CVDHD007616	7.78	P14555	1J1A	0.00593594
CVDHD023186	7.78	P14555	1J1A	0.00590655
CVDHD005027	7.77	P14555	1J1A	0.00608287
CVDHD005250	7.77	P14555	1J1A	0.00611225
CVDHD010515	7.77	P14555	1J1A	0.00614164
CVDHD014524	7.77	P14555	1J1A	0.00617103
CVDHD022446	7.77	P14555	1J1A	0.00596532
CVDHD023731	7.77	P14555	1J1A	0.00599471
CVDHD026508	7.77	P14555	1J1A	0.0060241
CVDHD030754	7.77	P14555	1J1A	0.00605348
CVDHD001319	7.76	P14555	1J1A	0.00634734
CVDHD003779	7.76	P14555	1J1A	0.00625918
CVDHD005914	7.76	P14555	1J1A	0.00628857
CVDHD010835	7.76	P14555	1J1A	0.00631795
CVDHD022915	7.76	P14555	1J1A	0.00620041
CVDHD031690	7.76	P14555	1J1A	0.0062298
CVDHD000425	7.75	P14555	1J1A	0.00655304
CVDHD002256	7.75	P14555	1J1A	0.00646488
CVDHD012801	7.75	P14555	1J1A	0.00658243
CVDHD012880	7.75	P14555	1J1A	0.00661181
CVDHD017203	7.75	P14555	1J1A	0.00637673
CVDHD019474	7.75	P14555	1J1A	0.00640611
CVDHD022455	7.75	P14555	1J1A	0.0064355
CVDHD029169	7.75	P14555	1J1A	0.00649427
CVDHD031184	7.75	P14555	1J1A	0.00652366
CVDHD005408	7.74	P14555	1J1A	0.00667058
CVDHD012481	7.74	P14555	1J1A	0.00669997
CVDHD021256	7.74	P14555	1J1A	0.0066412
CVDHD001833	7.72	P14555	1J1A	0.00675874
CVDHD009824	7.72	P14555	1J1A	0.00687629
CVDHD016874	7.72	P14555	1J1A	0.00672936
CVDHD023294	7.72	P14555	1J1A	0.00678813
CVDHD027089	7.72	P14555	1J1A	0.00681751
CVDHD034766	7.72	P14555	1J1A	0.0068469
CVDHD002882	7.71	P14555	1J1A	0.00699383
CVDHD008965	7.71	P14555	1J1A	0.0070526
CVDHD014808	7.71	P14555	1J1A	0.00708199
CVDHD025120	7.71	P14555	1J1A	0.00690567
CVDHD026578	7.71	P14555	1J1A	0.00693506
CVDHD026620	7.71	P14555	1J1A	0.00696444
CVDHD032390	7.71	P14555	1J1A	0.00702321
CVDHD001516	7.7	P14555	1J1A	0.00737584
CVDHD007042	7.7	P14555	1J1A	0.00734646
CVDHD016432	7.7	P14555	1J1A	0.00740523
CVDHD018983	7.7	P14555	1J1A	0.00711137
CVDHD021910	7.7	P14555	1J1A	0.00714076
CVDHD022362	7.7	P14555	1J1A	0.00717014
CVDHD022370	7.7	P14555	1J1A	0.00719953
CVDHD024692	7.7	P14555	1J1A	0.00722892
CVDHD027992	7.7	P14555	1J1A	0.0072583
CVDHD031300	7.7	P14555	1J1A	0.00728769
CVDHD034841	7.7	P14555	1J1A	0.00731707
CVDHD003354	7.69	P14555	1J1A	0.00752277
CVDHD006795	7.69	P14555	1J1A	0.00755216
CVDHD013217	7.69	P14555	1J1A	0.00758155
CVDHD015865	7.69	P14555	1J1A	0.00761093
CVDHD018297	7.69	P14555	1J1A	0.00743462
CVDHD027767	7.69	P14555	1J1A	0.007464
CVDHD033494	7.69	P14555	1J1A	0.00749339
CVDHD008375	7.68	P14555	1J1A	0.00772847
CVDHD014566	7.68	P14555	1J1A	0.00775786
CVDHD014908	7.68	P14555	1J1A	0.00778725
CVDHD018175	7.68	P14555	1J1A	0.00764032
CVDHD030102	7.68	P14555	1J1A	0.0076697
CVDHD032021	7.68	P14555	1J1A	0.00769909
CVDHD007469	7.67	P14555	1J1A	0.00784602
CVDHD009881	7.67	P14555	1J1A	0.0078754
CVDHD013704	7.67	P14555	1J1A	0.00790479
CVDHD014442	7.67	P14555	1J1A	0.00793418
CVDHD015985	7.67	P14555	1J1A	0.00796356
CVDHD024149	7.67	P14555	1J1A	0.00781663
CVDHD001125	7.66	P14555	1J1A	0.00816926
CVDHD001284	7.66	P14555	1J1A	0.00819865
CVDHD003506	7.66	P14555	1J1A	0.0080811
CVDHD005079	7.66	P14555	1J1A	0.00811049
CVDHD006275	7.66	P14555	1J1A	0.00813988
CVDHD029241	7.66	P14555	1J1A	0.00799295
CVDHD031869	7.66	P14555	1J1A	0.00802233
CVDHD033795	7.66	P14555	1J1A	0.00805172
CVDHD005597	7.65	P14555	1J1A	0.00828681
CVDHD009606	7.65	P14555	1J1A	0.00831619
CVDHD023321	7.65	P14555	1J1A	0.00822803
CVDHD031707	7.65	P14555	1J1A	0.00825742
CVDHD012027	7.64	P14555	1J1A	0.00846312
CVDHD014051	7.64	P14555	1J1A	0.00849251
CVDHD018897	7.64	P14555	1J1A	0.00834558
CVDHD020215	7.64	P14555	1J1A	0.00837496
CVDHD033753	7.64	P14555	1J1A	0.00840435
CVDHD034036	7.64	P14555	1J1A	0.00843373
CVDHD002142	7.63	P14555	1J1A	0.00858066
CVDHD009353	7.63	P14555	1J1A	0.00872759
CVDHD012119	7.63	P14555	1J1A	0.00875698
CVDHD015808	7.63	P14555	1J1A	0.00878637
CVDHD018763	7.63	P14555	1J1A	0.00852189
CVDHD020761	7.63	P14555	1J1A	0.00855128
CVDHD023039	7.63	P14555	1J1A	0.00861005
CVDHD023363	7.63	P14555	1J1A	0.00863944
CVDHD025178	7.63	P14555	1J1A	0.00866882
CVDHD025522	7.63	P14555	1J1A	0.00869821
CVDHD003621	7.62	P14555	1J1A	0.00893329
CVDHD021885	7.62	P14555	1J1A	0.00881575
CVDHD024144	7.62	P14555	1J1A	0.00884514
CVDHD024537	7.62	P14555	1J1A	0.00887452
CVDHD032910	7.62	P14555	1J1A	0.00890391
CVDHD003490	7.61	P14555	1J1A	0.00925654
CVDHD005127	7.61	P14555	1J1A	0.00928592
CVDHD014009	7.61	P14555	1J1A	0.00931531
CVDHD014885	7.61	P14555	1J1A	0.0093447
CVDHD019116	7.61	P14555	1J1A	0.00896268
CVDHD021124	7.61	P14555	1J1A	0.00899207
CVDHD021689	7.61	P14555	1J1A	0.00902145
CVDHD022443	7.61	P14555	1J1A	0.00905084
CVDHD023877	7.61	P14555	1J1A	0.00908022
CVDHD024586	7.61	P14555	1J1A	0.00910961
CVDHD025979	7.61	P14555	1J1A	0.00913899
CVDHD027050	7.61	P14555	1J1A	0.00916838
CVDHD031462	7.61	P14555	1J1A	0.00919777
CVDHD033652	7.61	P14555	1J1A	0.00922715
CVDHD000801	7.6	P14555	1J1A	0.00940347
CVDHD009693	7.6	P14555	1J1A	0.00943285
CVDHD021409	7.6	P14555	1J1A	0.00937408
CVDHD002787	7.59	P14555	1J1A	0.00952101
CVDHD008804	7.59	P14555	1J1A	0.00963855
CVDHD014200	7.59	P14555	1J1A	0.00966794
CVDHD021322	7.59	P14555	1J1A	0.00946224
CVDHD024429	7.59	P14555	1J1A	0.00949163
CVDHD032138	7.59	P14555	1J1A	0.0095504
CVDHD034206	7.59	P14555	1J1A	0.00957978
CVDHD034223	7.59	P14555	1J1A	0.00960917
CVDHD000829	7.58	P14555	1J1A	0.0099618
CVDHD002520	7.58	P14555	1J1A	0.0097561
CVDHD007302	7.58	P14555	1J1A	0.00993241
CVDHD008781	7.58	P14555	1J1A	0.00999118
CVDHD010584	7.58	P14555	1J1A	0.0100206
CVDHD010631	7.58	P14555	1J1A	0.01005
CVDHD016146	7.58	P14555	1J1A	0.0100793
CVDHD017327	7.58	P14555	1J1A	0.00969733
CVDHD019763	7.58	P14555	1J1A	0.00972671
CVDHD026095	7.58	P14555	1J1A	0.00978548
CVDHD026738	7.58	P14555	1J1A	0.00981487
CVDHD027797	7.58	P14555	1J1A	0.00984425
CVDHD029198	7.58	P14555	1J1A	0.00987364
CVDHD034230	7.58	P14555	1J1A	0.00990303
CVDHD006412	7.57	P14555	1J1A	0.0101381
CVDHD007838	7.57	P14555	1J1A	0.0101675
CVDHD017308	7.57	P14555	1J1A	0.0101087
CVDHD004886	7.56	P14555	1J1A	0.0102557
CVDHD014608	7.56	P14555	1J1A	0.010285
CVDHD029315	7.56	P14555	1J1A	0.0101969
CVDHD033911	7.56	P14555	1J1A	0.0102263
CVDHD001265	7.55	P14555	1J1A	0.0106083
CVDHD001805	7.55	P14555	1J1A	0.0103438
CVDHD003935	7.55	P14555	1J1A	0.0105495
CVDHD008651	7.55	P14555	1J1A	0.0105789
CVDHD014190	7.55	P14555	1J1A	0.0106377
CVDHD016826	7.55	P14555	1J1A	0.0103144
CVDHD021010	7.55	P14555	1J1A	0.0103732
CVDHD021616	7.55	P14555	1J1A	0.0104026
CVDHD021782	7.55	P14555	1J1A	0.010432
CVDHD026477	7.55	P14555	1J1A	0.0104614
CVDHD027929	7.55	P14555	1J1A	0.0104907
CVDHD032062	7.55	P14555	1J1A	0.0105201
CVDHD000265	7.54	P14555	1J1A	0.0106964
CVDHD026237	7.54	P14555	1J1A	0.0106671
CVDHD033529	7.54	P14555	1J1A	0.0107258
CVDHD034371	7.54	P14555	1J1A	0.0107552
CVDHD000660	7.53	P14555	1J1A	0.0109903
CVDHD002993	7.53	P14555	1J1A	0.0108434
CVDHD006293	7.53	P14555	1J1A	0.0109609
CVDHD009393	7.53	P14555	1J1A	0.0110197
CVDHD025357	7.53	P14555	1J1A	0.0107846
CVDHD029720	7.53	P14555	1J1A	0.010814
CVDHD030462	7.53	P14555	1J1A	0.0108728
CVDHD033143	7.53	P14555	1J1A	0.0109021
CVDHD034331	7.53	P14555	1J1A	0.0109315
CVDHD001721	7.52	P14555	1J1A	0.0110491
CVDHD004187	7.52	P14555	1J1A	0.0111078
CVDHD025778	7.52	P14555	1J1A	0.0110785
CVDHD026624	7.51	P14555	1J1A	0.0111372
CVDHD003850	7.5	P14555	1J1A	0.0114017
CVDHD004569	7.5	P14555	1J1A	0.0114311
CVDHD007814	7.5	P14555	1J1A	0.0114605
CVDHD009947	7.5	P14555	1J1A	0.0114899
CVDHD012641	7.5	P14555	1J1A	0.0115192
CVDHD015047	7.5	P14555	1J1A	0.0115486
CVDHD018100	7.5	P14555	1J1A	0.0111666
CVDHD018385	7.5	P14555	1J1A	0.011196
CVDHD019493	7.5	P14555	1J1A	0.0112254
CVDHD021746	7.5	P14555	1J1A	0.0112548
CVDHD022868	7.5	P14555	1J1A	0.0112842
CVDHD027462	7.5	P14555	1J1A	0.0113135
CVDHD028624	7.5	P14555	1J1A	0.0113429
CVDHD033972	7.5	P14555	1J1A	0.0113723
CVDHD013685	7.49	P14555	1J1A	0.0116956
CVDHD015515	7.49	P14555	1J1A	0.0117249
CVDHD018960	7.49	P14555	1J1A	0.011578
CVDHD019621	7.49	P14555	1J1A	0.0116074
CVDHD024885	7.49	P14555	1J1A	0.0116368
CVDHD033165	7.49	P14555	1J1A	0.0116662
CVDHD011495	7.48	P14555	1J1A	0.0118131
CVDHD025777	7.48	P14555	1J1A	0.0117543
CVDHD028381	7.48	P14555	1J1A	0.0117837
CVDHD001236	7.47	P14555	1J1A	0.0121364
CVDHD001800	7.47	P14555	1J1A	0.0118425
CVDHD002390	7.47	P14555	1J1A	0.0119894
CVDHD004796	7.47	P14555	1J1A	0.0120482
CVDHD005303	7.47	P14555	1J1A	0.0120776
CVDHD007234	7.47	P14555	1J1A	0.012107
CVDHD014315	7.47	P14555	1J1A	0.0121657
CVDHD018626	7.47	P14555	1J1A	0.0118719
CVDHD019140	7.47	P14555	1J1A	0.0119013
CVDHD020933	7.47	P14555	1J1A	0.0119306
CVDHD021452	7.47	P14555	1J1A	0.01196
CVDHD033794	7.47	P14555	1J1A	0.0120188
CVDHD008537	7.46	P14555	1J1A	0.0122539
CVDHD011462	7.46	P14555	1J1A	0.0122833
CVDHD017351	7.46	P14555	1J1A	0.0121951
CVDHD029475	7.46	P14555	1J1A	0.0122245
CVDHD000275	7.45	P14555	1J1A	0.0124008
CVDHD008883	7.45	P14555	1J1A	0.0124596
CVDHD016960	7.45	P14555	1J1A	0.0123127
CVDHD019643	7.45	P14555	1J1A	0.0123421
CVDHD027185	7.45	P14555	1J1A	0.0123714
CVDHD030372	7.45	P14555	1J1A	0.0124302
CVDHD003231	7.44	P14555	1J1A	0.0126359
CVDHD010250	7.44	P14555	1J1A	0.0126947
CVDHD010419	7.44	P14555	1J1A	0.0127241
CVDHD011445	7.44	P14555	1J1A	0.0127535
CVDHD018311	7.44	P14555	1J1A	0.012489
CVDHD023727	7.44	P14555	1J1A	0.0125184
CVDHD025072	7.44	P14555	1J1A	0.0125478
CVDHD025117	7.44	P14555	1J1A	0.0125771
CVDHD032400	7.44	P14555	1J1A	0.0126065
CVDHD034835	7.44	P14555	1J1A	0.0126653
CVDHD000941	7.43	P14555	1J1A	0.0128416
CVDHD008359	7.43	P14555	1J1A	0.0128122
CVDHD032625	7.43	P14555	1J1A	0.0127828
CVDHD007557	7.42	P14555	1J1A	0.0130767
CVDHD009494	7.42	P14555	1J1A	0.0131061
CVDHD021894	7.42	P14555	1J1A	0.012871
CVDHD024957	7.42	P14555	1J1A	0.0129004
CVDHD026106	7.42	P14555	1J1A	0.0129298
CVDHD027551	7.42	P14555	1J1A	0.0129592
CVDHD029313	7.42	P14555	1J1A	0.0129885
CVDHD031188	7.42	P14555	1J1A	0.0130179
CVDHD034233	7.42	P14555	1J1A	0.0130473
CVDHD003291	7.41	P14555	1J1A	0.0131649
CVDHD004016	7.41	P14555	1J1A	0.0132236
CVDHD006583	7.41	P14555	1J1A	0.013253
CVDHD008832	7.41	P14555	1J1A	0.0132824
CVDHD009573	7.41	P14555	1J1A	0.0133118
CVDHD015486	7.41	P14555	1J1A	0.0133412
CVDHD019636	7.41	P14555	1J1A	0.0131355
CVDHD033571	7.41	P14555	1J1A	0.0131942
CVDHD005132	7.4	P14555	1J1A	0.0133999
CVDHD010509	7.4	P14555	1J1A	0.0134293
CVDHD017870	7.4	P14555	1J1A	0.0133706
CVDHD001973	7.39	P14555	1J1A	0.0134881
CVDHD004875	7.39	P14555	1J1A	0.013635
CVDHD009161	7.39	P14555	1J1A	0.0136644
CVDHD012943	7.39	P14555	1J1A	0.0136938
CVDHD016771	7.39	P14555	1J1A	0.0134587
CVDHD023303	7.39	P14555	1J1A	0.0135175
CVDHD025021	7.39	P14555	1J1A	0.0135469
CVDHD028686	7.39	P14555	1J1A	0.0135763
CVDHD030607	7.39	P14555	1J1A	0.0136056
CVDHD012572	7.38	P14555	1J1A	0.0138407
CVDHD020388	7.38	P14555	1J1A	0.0137232
CVDHD027687	7.38	P14555	1J1A	0.0137526
CVDHD030361	7.38	P14555	1J1A	0.013782
CVDHD033019	7.38	P14555	1J1A	0.0138113
CVDHD003503	7.37	P14555	1J1A	0.0139583
CVDHD003588	7.37	P14555	1J1A	0.0139877
CVDHD011165	7.37	P14555	1J1A	0.014017
CVDHD015570	7.37	P14555	1J1A	0.0140464
CVDHD022873	7.37	P14555	1J1A	0.0138701
CVDHD022907	7.37	P14555	1J1A	0.0138995
CVDHD029707	7.37	P14555	1J1A	0.0139289
CVDHD001789	7.36	P14555	1J1A	0.0140758
CVDHD005178	7.36	P14555	1J1A	0.0141346
CVDHD005302	7.36	P14555	1J1A	0.014164
CVDHD007918	7.36	P14555	1J1A	0.0141934
CVDHD011808	7.36	P14555	1J1A	0.0142227
CVDHD013598	7.36	P14555	1J1A	0.0142521
CVDHD015113	7.36	P14555	1J1A	0.0142815
CVDHD016267	7.36	P14555	1J1A	0.0143109
CVDHD025389	7.36	P14555	1J1A	0.0141052
CVDHD002587	7.35	P14555	1J1A	0.0143403
CVDHD010325	7.35	P14555	1J1A	0.0144578
CVDHD015554	7.35	P14555	1J1A	0.0144872
CVDHD029246	7.35	P14555	1J1A	0.0143697
CVDHD030367	7.35	P14555	1J1A	0.0143991
CVDHD030424	7.35	P14555	1J1A	0.0144284
CVDHD000570	7.34	P14555	1J1A	0.0146048
CVDHD002950	7.34	P14555	1J1A	0.014546
CVDHD011679	7.34	P14555	1J1A	0.0146341
CVDHD013042	7.34	P14555	1J1A	0.0146635
CVDHD018248	7.34	P14555	1J1A	0.0145166
CVDHD034488	7.34	P14555	1J1A	0.0145754
CVDHD000862	7.33	P14555	1J1A	0.0151337
CVDHD001707	7.33	P14555	1J1A	0.0146929
CVDHD001733	7.33	P14555	1J1A	0.0147223
CVDHD004114	7.33	P14555	1J1A	0.0150455
CVDHD006316	7.33	P14555	1J1A	0.0150749
CVDHD006578	7.33	P14555	1J1A	0.0151043
CVDHD009968	7.33	P14555	1J1A	0.0151631
CVDHD012152	7.33	P14555	1J1A	0.0151925
CVDHD012166	7.33	P14555	1J1A	0.0152219
CVDHD014467	7.33	P14555	1J1A	0.0152512
CVDHD018513	7.33	P14555	1J1A	0.0147517
CVDHD021376	7.33	P14555	1J1A	0.0147811
CVDHD023417	7.33	P14555	1J1A	0.0148105
CVDHD024076	7.33	P14555	1J1A	0.0148398
CVDHD024212	7.33	P14555	1J1A	0.0148692
CVDHD024475	7.33	P14555	1J1A	0.0148986
CVDHD026125	7.33	P14555	1J1A	0.014928
CVDHD027660	7.33	P14555	1J1A	0.0149574
CVDHD028617	7.33	P14555	1J1A	0.0149868
CVDHD034733	7.33	P14555	1J1A	0.0150162
CVDHD002481	7.32	P14555	1J1A	0.01531
CVDHD003589	7.32	P14555	1J1A	0.0153394
CVDHD013809	7.32	P14555	1J1A	0.0153688
CVDHD021240	7.32	P14555	1J1A	0.0152806
CVDHD000079	7.31	P14555	1J1A	0.015692
CVDHD001307	7.31	P14555	1J1A	0.0157802
CVDHD001608	7.31	P14555	1J1A	0.015839
CVDHD005724	7.31	P14555	1J1A	0.0156039
CVDHD006179	7.31	P14555	1J1A	0.0156333
CVDHD007340	7.31	P14555	1J1A	0.0156627
CVDHD010679	7.31	P14555	1J1A	0.0157214
CVDHD010832	7.31	P14555	1J1A	0.0157508
CVDHD014112	7.31	P14555	1J1A	0.0158096
CVDHD018768	7.31	P14555	1J1A	0.0153982
CVDHD020232	7.31	P14555	1J1A	0.0154276
CVDHD024122	7.31	P14555	1J1A	0.0154569
CVDHD024269	7.31	P14555	1J1A	0.0154863
CVDHD026689	7.31	P14555	1J1A	0.0155157
CVDHD027599	7.31	P14555	1J1A	0.0155451
CVDHD030632	7.31	P14555	1J1A	0.0155745
CVDHD004888	7.3	P14555	1J1A	0.0160741
CVDHD006452	7.3	P14555	1J1A	0.0161034
CVDHD008706	7.3	P14555	1J1A	0.0161328
CVDHD009988	7.3	P14555	1J1A	0.0161622
CVDHD016158	7.3	P14555	1J1A	0.0161916
CVDHD018757	7.3	P14555	1J1A	0.0158684
CVDHD019880	7.3	P14555	1J1A	0.0158977
CVDHD019901	7.3	P14555	1J1A	0.0159271
CVDHD021043	7.3	P14555	1J1A	0.0159565
CVDHD027379	7.3	P14555	1J1A	0.0159859
CVDHD028953	7.3	P14555	1J1A	0.0160153
CVDHD030832	7.3	P14555	1J1A	0.0160447
CVDHD000263	7.29	P14555	1J1A	0.0163973
CVDHD001873	7.29	P14555	1J1A	0.016221
CVDHD002472	7.29	P14555	1J1A	0.0163091
CVDHD021958	7.29	P14555	1J1A	0.0162504
CVDHD023679	7.29	P14555	1J1A	0.0162798
CVDHD025901	7.29	P14555	1J1A	0.0163385
CVDHD028051	7.29	P14555	1J1A	0.0163679
CVDHD029669	7.29	P14555	1J1A	0.0164267
CVDHD031488	7.29	P14555	1J1A	0.0164561
CVDHD002665	7.28	P14555	1J1A	0.0165442
CVDHD007700	7.28	P14555	1J1A	0.0166618
CVDHD015107	7.28	P14555	1J1A	0.0166912
CVDHD018629	7.28	P14555	1J1A	0.0164855
CVDHD026432	7.28	P14555	1J1A	0.0165148
CVDHD028440	7.28	P14555	1J1A	0.0165736
CVDHD030716	7.28	P14555	1J1A	0.016603
CVDHD034690	7.28	P14555	1J1A	0.0166324
CVDHD008794	7.27	P14555	1J1A	0.0168675
CVDHD017185	7.27	P14555	1J1A	0.0167205
CVDHD021386	7.27	P14555	1J1A	0.0167499
CVDHD028458	7.27	P14555	1J1A	0.0167793
CVDHD028556	7.27	P14555	1J1A	0.0168087
CVDHD031662	7.27	P14555	1J1A	0.0168381
CVDHD008062	7.26	P14555	1J1A	0.0169262
CVDHD029425	7.26	P14555	1J1A	0.0168969
CVDHD000412	7.25	P14555	1J1A	0.0172495
CVDHD001765	7.25	P14555	1J1A	0.0170438
CVDHD001904	7.25	P14555	1J1A	0.0171026
CVDHD006471	7.25	P14555	1J1A	0.0172789
CVDHD011129	7.25	P14555	1J1A	0.0173083
CVDHD013774	7.25	P14555	1J1A	0.0173376
CVDHD015221	7.25	P14555	1J1A	0.017367
CVDHD017035	7.25	P14555	1J1A	0.0169556
CVDHD017616	7.25	P14555	1J1A	0.016985
CVDHD017620	7.25	P14555	1J1A	0.0170144
CVDHD019108	7.25	P14555	1J1A	0.0170732
CVDHD020493	7.25	P14555	1J1A	0.0171319
CVDHD024126	7.25	P14555	1J1A	0.0171613
CVDHD029331	7.25	P14555	1J1A	0.0171907
CVDHD033752	7.25	P14555	1J1A	0.0172201
CVDHD004153	7.24	P14555	1J1A	0.017514
CVDHD008258	7.24	P14555	1J1A	0.0175433
CVDHD013444	7.24	P14555	1J1A	0.0175727
CVDHD018697	7.24	P14555	1J1A	0.0173964
CVDHD020040	7.24	P14555	1J1A	0.0174258
CVDHD022343	7.24	P14555	1J1A	0.0174552
CVDHD028366	7.24	P14555	1J1A	0.0174846
CVDHD001859	7.23	P14555	1J1A	0.0176315
CVDHD002056	7.23	P14555	1J1A	0.0176903
CVDHD005553	7.23	P14555	1J1A	0.0178078
CVDHD005571	7.23	P14555	1J1A	0.0178372
CVDHD006376	7.23	P14555	1J1A	0.0178666
CVDHD012042	7.23	P14555	1J1A	0.017896
CVDHD017422	7.23	P14555	1J1A	0.0176021
CVDHD019882	7.23	P14555	1J1A	0.0176609
CVDHD022242	7.23	P14555	1J1A	0.0177197
CVDHD026925	7.23	P14555	1J1A	0.017749
CVDHD034957	7.23	P14555	1J1A	0.0177784
CVDHD003026	7.22	P14555	1J1A	0.0181017
CVDHD005883	7.22	P14555	1J1A	0.0182486
CVDHD007494	7.22	P14555	1J1A	0.018278
CVDHD008494	7.22	P14555	1J1A	0.0183074
CVDHD008673	7.22	P14555	1J1A	0.0183368
CVDHD009390	7.22	P14555	1J1A	0.0183661
CVDHD009442	7.22	P14555	1J1A	0.0183955
CVDHD011145	7.22	P14555	1J1A	0.0184249
CVDHD011372	7.22	P14555	1J1A	0.0184543
CVDHD015103	7.22	P14555	1J1A	0.0184837
CVDHD018612	7.22	P14555	1J1A	0.0179254
CVDHD020171	7.22	P14555	1J1A	0.0179547
CVDHD020763	7.22	P14555	1J1A	0.0179841
CVDHD022682	7.22	P14555	1J1A	0.0180135
CVDHD023765	7.22	P14555	1J1A	0.0180429
CVDHD027559	7.22	P14555	1J1A	0.0180723
CVDHD031071	7.22	P14555	1J1A	0.0181311
CVDHD031500	7.22	P14555	1J1A	0.0181604
CVDHD033133	7.22	P14555	1J1A	0.0181898
CVDHD033149	7.22	P14555	1J1A	0.0182192
CVDHD001791	7.21	P14555	1J1A	0.0185425
CVDHD007593	7.21	P14555	1J1A	0.0188069
CVDHD009095	7.21	P14555	1J1A	0.0188363
CVDHD009764	7.21	P14555	1J1A	0.0188657
CVDHD015397	7.21	P14555	1J1A	0.0188951
CVDHD016378	7.21	P14555	1J1A	0.0189245
CVDHD017330	7.21	P14555	1J1A	0.0185131
CVDHD019548	7.21	P14555	1J1A	0.0185718
CVDHD022674	7.21	P14555	1J1A	0.0186012
CVDHD023095	7.21	P14555	1J1A	0.0186306
CVDHD026281	7.21	P14555	1J1A	0.01866
CVDHD029692	7.21	P14555	1J1A	0.0186894
CVDHD029920	7.21	P14555	1J1A	0.0187188
CVDHD029955	7.21	P14555	1J1A	0.0187482
CVDHD033003	7.21	P14555	1J1A	0.0187775
CVDHD001066	7.2	P14555	1J1A	0.0194534
CVDHD001313	7.2	P14555	1J1A	0.019571
CVDHD001915	7.2	P14555	1J1A	0.0189833
CVDHD002145	7.2	P14555	1J1A	0.0190714
CVDHD005845	7.2	P14555	1J1A	0.0193359
CVDHD007080	7.2	P14555	1J1A	0.0193653
CVDHD007625	7.2	P14555	1J1A	0.0193947
CVDHD008260	7.2	P14555	1J1A	0.019424
CVDHD010848	7.2	P14555	1J1A	0.0194828
CVDHD011284	7.2	P14555	1J1A	0.0195122
CVDHD012537	7.2	P14555	1J1A	0.0195416
CVDHD013521	7.2	P14555	1J1A	0.0196004
CVDHD015170	7.2	P14555	1J1A	0.0196297
CVDHD018044	7.2	P14555	1J1A	0.0189539
CVDHD020616	7.2	P14555	1J1A	0.0190126
CVDHD021642	7.2	P14555	1J1A	0.019042
CVDHD023048	7.2	P14555	1J1A	0.0191008
CVDHD023919	7.2	P14555	1J1A	0.0191302
CVDHD024544	7.2	P14555	1J1A	0.0191596
CVDHD025725	7.2	P14555	1J1A	0.019189
CVDHD026430	7.2	P14555	1J1A	0.0192183
CVDHD028841	7.2	P14555	1J1A	0.0192477
CVDHD029175	7.2	P14555	1J1A	0.0192771
CVDHD031279	7.2	P14555	1J1A	0.0193065
CVDHD003880	7.19	P14555	1J1A	0.0197473
CVDHD015811	7.19	P14555	1J1A	0.0197767
CVDHD021276	7.19	P14555	1J1A	0.0196591
CVDHD023740	7.19	P14555	1J1A	0.0196885
CVDHD026664	7.19	P14555	1J1A	0.0197179
CVDHD000543	7.18	P14555	1J1A	0.0199236
CVDHD001587	7.18	P14555	1J1A	0.0200118
CVDHD011097	7.18	P14555	1J1A	0.019953
CVDHD013853	7.18	P14555	1J1A	0.0199824
CVDHD017421	7.18	P14555	1J1A	0.0198061
CVDHD024739	7.18	P14555	1J1A	0.0198354
CVDHD028514	7.18	P14555	1J1A	0.0198648
CVDHD035169	7.18	P14555	1J1A	0.0198942
CVDHD000415	7.17	P14555	1J1A	0.0203056
CVDHD002588	7.17	P14555	1J1A	0.0201587
CVDHD004904	7.17	P14555	1J1A	0.020335
CVDHD005989	7.17	P14555	1J1A	0.0203644
CVDHD007462	7.17	P14555	1J1A	0.0203938
CVDHD008757	7.17	P14555	1J1A	0.0204232
CVDHD009076	7.17	P14555	1J1A	0.0204525
CVDHD010146	7.17	P14555	1J1A	0.0204819
CVDHD014551	7.17	P14555	1J1A	0.0205113
CVDHD017340	7.17	P14555	1J1A	0.0200411
CVDHD017683	7.17	P14555	1J1A	0.0200705
CVDHD023318	7.17	P14555	1J1A	0.0200999
CVDHD024226	7.17	P14555	1J1A	0.0201293
CVDHD026206	7.17	P14555	1J1A	0.0201881
CVDHD027937	7.17	P14555	1J1A	0.0202175
CVDHD028661	7.17	P14555	1J1A	0.0202468
CVDHD033037	7.17	P14555	1J1A	0.0202762
CVDHD012269	7.16	P14555	1J1A	0.0206289
CVDHD014150	7.16	P14555	1J1A	0.0206582
CVDHD014586	7.16	P14555	1J1A	0.0206876
CVDHD017712	7.16	P14555	1J1A	0.0205407
CVDHD018836	7.16	P14555	1J1A	0.0205701
CVDHD027611	7.16	P14555	1J1A	0.0205995
CVDHD000477	7.15	P14555	1J1A	0.0208346
CVDHD001965	7.15	P14555	1J1A	0.020717
CVDHD002903	7.15	P14555	1J1A	0.0208052
CVDHD005548	7.15	P14555	1J1A	0.0208639
CVDHD022330	7.15	P14555	1J1A	0.0207464
CVDHD025159	7.15	P14555	1J1A	0.0207758
CVDHD003941	7.14	P14555	1J1A	0.0211578
CVDHD004210	7.14	P14555	1J1A	0.0211872
CVDHD006718	7.14	P14555	1J1A	0.0212166
CVDHD008739	7.14	P14555	1J1A	0.021246
CVDHD011972	7.14	P14555	1J1A	0.0212753
CVDHD014181	7.14	P14555	1J1A	0.0213047
CVDHD014924	7.14	P14555	1J1A	0.0213341
CVDHD016801	7.14	P14555	1J1A	0.0208933
CVDHD018032	7.14	P14555	1J1A	0.0209227
CVDHD018841	7.14	P14555	1J1A	0.0209521
CVDHD020635	7.14	P14555	1J1A	0.0209815
CVDHD020769	7.14	P14555	1J1A	0.0210109
CVDHD023125	7.14	P14555	1J1A	0.0210403
CVDHD027934	7.14	P14555	1J1A	0.0210696
CVDHD029376	7.14	P14555	1J1A	0.021099
CVDHD034842	7.14	P14555	1J1A	0.0211284
CVDHD001474	7.13	P14555	1J1A	0.0215398
CVDHD014374	7.13	P14555	1J1A	0.0215104
CVDHD014990	7.13	P14555	1J1A	0.0215692
CVDHD021870	7.13	P14555	1J1A	0.0213635
CVDHD026215	7.13	P14555	1J1A	0.0213929
CVDHD030139	7.13	P14555	1J1A	0.0214223
CVDHD031614	7.13	P14555	1J1A	0.0214517
CVDHD034763	7.13	P14555	1J1A	0.021481
CVDHD006845	7.12	P14555	1J1A	0.0217455
CVDHD017736	7.12	P14555	1J1A	0.0215986
CVDHD020651	7.12	P14555	1J1A	0.021628
CVDHD027128	7.12	P14555	1J1A	0.0216574
CVDHD030934	7.12	P14555	1J1A	0.0216867
CVDHD033420	7.12	P14555	1J1A	0.0217161
CVDHD000706	7.11	P14555	1J1A	0.0222157
CVDHD002852	7.11	P14555	1J1A	0.02201
CVDHD003602	7.11	P14555	1J1A	0.0221275
CVDHD004154	7.11	P14555	1J1A	0.0221569
CVDHD005634	7.11	P14555	1J1A	0.0221863
CVDHD008947	7.11	P14555	1J1A	0.0222451
CVDHD013434	7.11	P14555	1J1A	0.0222745
CVDHD014087	7.11	P14555	1J1A	0.0223038
CVDHD016565	7.11	P14555	1J1A	0.0223332
CVDHD017528	7.11	P14555	1J1A	0.0217749
CVDHD017706	7.11	P14555	1J1A	0.0218043
CVDHD020716	7.11	P14555	1J1A	0.0218337
CVDHD020816	7.11	P14555	1J1A	0.0218631
CVDHD022769	7.11	P14555	1J1A	0.0218924
CVDHD022962	7.11	P14555	1J1A	0.0219218
CVDHD027069	7.11	P14555	1J1A	0.0219512
CVDHD027271	7.11	P14555	1J1A	0.0219806
CVDHD028901	7.11	P14555	1J1A	0.0220394
CVDHD029022	7.11	P14555	1J1A	0.0220688
CVDHD034764	7.11	P14555	1J1A	0.0220981
CVDHD002215	7.1	P14555	1J1A	0.0223626
CVDHD005224	7.1	P14555	1J1A	0.0225096
CVDHD006084	7.1	P14555	1J1A	0.0225389
CVDHD014247	7.1	P14555	1J1A	0.0225683
CVDHD027778	7.1	P14555	1J1A	0.022392
CVDHD028106	7.1	P14555	1J1A	0.0224214
CVDHD029804	7.1	P14555	1J1A	0.0224508
CVDHD033689	7.1	P14555	1J1A	0.0224802
CVDHD006482	7.09	P14555	1J1A	0.0227153
CVDHD006486	7.09	P14555	1J1A	0.0227446
CVDHD006867	7.09	P14555	1J1A	0.022774
CVDHD006960	7.09	P14555	1J1A	0.0228034
CVDHD007154	7.09	P14555	1J1A	0.0228328
CVDHD007846	7.09	P14555	1J1A	0.0228622
CVDHD008088	7.09	P14555	1J1A	0.0228916
CVDHD008943	7.09	P14555	1J1A	0.022921
CVDHD012632	7.09	P14555	1J1A	0.0229503
CVDHD014097	7.09	P14555	1J1A	0.0229797
CVDHD015066	7.09	P14555	1J1A	0.0230091
CVDHD015631	7.09	P14555	1J1A	0.0230385
CVDHD016030	7.09	P14555	1J1A	0.0230679
CVDHD016527	7.09	P14555	1J1A	0.0230973
CVDHD016597	7.09	P14555	1J1A	0.0231267
CVDHD018528	7.09	P14555	1J1A	0.0225977
CVDHD019616	7.09	P14555	1J1A	0.0226271
CVDHD031705	7.09	P14555	1J1A	0.0226565
CVDHD033690	7.09	P14555	1J1A	0.0226859
CVDHD000298	7.08	P14555	1J1A	0.0233911
CVDHD002935	7.08	P14555	1J1A	0.0233324
CVDHD006092	7.08	P14555	1J1A	0.0234793
CVDHD006924	7.08	P14555	1J1A	0.0235087
CVDHD011239	7.08	P14555	1J1A	0.0235381
CVDHD018235	7.08	P14555	1J1A	0.023156
CVDHD018458	7.08	P14555	1J1A	0.0231854
CVDHD021163	7.08	P14555	1J1A	0.0232148
CVDHD021605	7.08	P14555	1J1A	0.0232442
CVDHD022611	7.08	P14555	1J1A	0.0232736
CVDHD024747	7.08	P14555	1J1A	0.023303
CVDHD029623	7.08	P14555	1J1A	0.0233617
CVDHD033456	7.08	P14555	1J1A	0.0234205
CVDHD034761	7.08	P14555	1J1A	0.0234499
CVDHD002446	7.07	P14555	1J1A	0.0236556
CVDHD005405	7.07	P14555	1J1A	0.0237144
CVDHD009024	7.07	P14555	1J1A	0.0237438
CVDHD012596	7.07	P14555	1J1A	0.0237731
CVDHD017759	7.07	P14555	1J1A	0.0235674
CVDHD018454	7.07	P14555	1J1A	0.0235968
CVDHD022810	7.07	P14555	1J1A	0.0236262
CVDHD031567	7.07	P14555	1J1A	0.023685
CVDHD000225	7.06	P14555	1J1A	0.0239201
CVDHD001170	7.06	P14555	1J1A	0.0241845
CVDHD007138	7.06	P14555	1J1A	0.024067
CVDHD008392	7.06	P14555	1J1A	0.0240964
CVDHD009471	7.06	P14555	1J1A	0.0241258
CVDHD010170	7.06	P14555	1J1A	0.0241552
CVDHD012513	7.06	P14555	1J1A	0.0242139
CVDHD013438	7.06	P14555	1J1A	0.0242433
CVDHD016845	7.06	P14555	1J1A	0.0238025
CVDHD020456	7.06	P14555	1J1A	0.0238319
CVDHD020481	7.06	P14555	1J1A	0.0238613
CVDHD024007	7.06	P14555	1J1A	0.0238907
CVDHD025992	7.06	P14555	1J1A	0.0239495
CVDHD030308	7.06	P14555	1J1A	0.0239788
CVDHD031649	7.06	P14555	1J1A	0.0240082
CVDHD032478	7.06	P14555	1J1A	0.0240376
CVDHD001363	7.05	P14555	1J1A	0.0245372
CVDHD002484	7.05	P14555	1J1A	0.0243609
CVDHD005786	7.05	P14555	1J1A	0.0244784
CVDHD008291	7.05	P14555	1J1A	0.0245078
CVDHD015798	7.05	P14555	1J1A	0.0245666
CVDHD017385	7.05	P14555	1J1A	0.0242727
CVDHD018255	7.05	P14555	1J1A	0.0243021
CVDHD018885	7.05	P14555	1J1A	0.0243315
CVDHD025737	7.05	P14555	1J1A	0.0243902
CVDHD033906	7.05	P14555	1J1A	0.0244196
CVDHD034250	7.05	P14555	1J1A	0.024449
CVDHD000841	7.04	P14555	1J1A	0.0248604
CVDHD002658	7.04	P14555	1J1A	0.0246841
CVDHD007328	7.04	P14555	1J1A	0.024831
CVDHD024830	7.04	P14555	1J1A	0.0245959
CVDHD025684	7.04	P14555	1J1A	0.0246253
CVDHD026327	7.04	P14555	1J1A	0.0246547
CVDHD028369	7.04	P14555	1J1A	0.0247135
CVDHD028372	7.04	P14555	1J1A	0.0247429
CVDHD030340	7.04	P14555	1J1A	0.0247723
CVDHD031397	7.04	P14555	1J1A	0.0248016
CVDHD005360	7.03	P14555	1J1A	0.0251837
CVDHD006287	7.03	P14555	1J1A	0.025213
CVDHD013206	7.03	P14555	1J1A	0.0252424
CVDHD013644	7.03	P14555	1J1A	0.0252718
CVDHD014687	7.03	P14555	1J1A	0.0253012
CVDHD015141	7.03	P14555	1J1A	0.0253306
CVDHD017659	7.03	P14555	1J1A	0.0248898
CVDHD018287	7.03	P14555	1J1A	0.0249192
CVDHD020916	7.03	P14555	1J1A	0.0249486
CVDHD023842	7.03	P14555	1J1A	0.024978
CVDHD027168	7.03	P14555	1J1A	0.0250073
CVDHD028896	7.03	P14555	1J1A	0.0250367
CVDHD030289	7.03	P14555	1J1A	0.0250661
CVDHD030644	7.03	P14555	1J1A	0.0250955
CVDHD030894	7.03	P14555	1J1A	0.0251249
CVDHD031861	7.03	P14555	1J1A	0.0251543
CVDHD004612	7.02	P14555	1J1A	0.0257126
CVDHD012807	7.02	P14555	1J1A	0.025742
CVDHD015569	7.02	P14555	1J1A	0.0257714
CVDHD017940	7.02	P14555	1J1A	0.02536
CVDHD019307	7.02	P14555	1J1A	0.0253894
CVDHD022636	7.02	P14555	1J1A	0.0254187
CVDHD024511	7.02	P14555	1J1A	0.0254481
CVDHD025706	7.02	P14555	1J1A	0.0254775
CVDHD026086	7.02	P14555	1J1A	0.0255069
CVDHD026271	7.02	P14555	1J1A	0.0255363
CVDHD027441	7.02	P14555	1J1A	0.0255657
CVDHD027841	7.02	P14555	1J1A	0.0255951
CVDHD032704	7.02	P14555	1J1A	0.0256244
CVDHD033519	7.02	P14555	1J1A	0.0256538
CVDHD034192	7.02	P14555	1J1A	0.0256832
CVDHD000213	7.01	P14555	1J1A	0.0258008
CVDHD000238	7.01	P14555	1J1A	0.0258301
CVDHD000408	7.01	P14555	1J1A	0.0259771
CVDHD003348	7.01	P14555	1J1A	0.0259477
CVDHD005572	7.01	P14555	1J1A	0.0260065
CVDHD009588	7.01	P14555	1J1A	0.0260359
CVDHD011457	7.01	P14555	1J1A	0.0260652
CVDHD013776	7.01	P14555	1J1A	0.0260946
CVDHD014886	7.01	P14555	1J1A	0.026124
CVDHD027511	7.01	P14555	1J1A	0.0258595
CVDHD030328	7.01	P14555	1J1A	0.0258889
CVDHD033176	7.01	P14555	1J1A	0.0259183
CVDHD001061	7	P14555	1J1A	0.0265648
CVDHD004413	7	P14555	1J1A	0.0264179
CVDHD004607	7	P14555	1J1A	0.0264473
CVDHD004688	7	P14555	1J1A	0.0264766
CVDHD008292	7	P14555	1J1A	0.026506
CVDHD009238	7	P14555	1J1A	0.0265354
CVDHD010797	7	P14555	1J1A	0.0265942
CVDHD012865	7	P14555	1J1A	0.0266236
CVDHD013511	7	P14555	1J1A	0.026653
CVDHD014717	7	P14555	1J1A	0.0266823
CVDHD015748	7	P14555	1J1A	0.0267117
CVDHD021170	7	P14555	1J1A	0.0261534
CVDHD022940	7	P14555	1J1A	0.0261828
CVDHD026012	7	P14555	1J1A	0.0262122
CVDHD027450	7	P14555	1J1A	0.0262416
CVDHD027746	7	P14555	1J1A	0.0262709
CVDHD032948	7	P14555	1J1A	0.0263003
CVDHD033381	7	P14555	1J1A	0.0263297
CVDHD034207	7	P14555	1J1A	0.0263591
CVDHD034540	7	P14555	1J1A	0.0263885
CVDHD021374	9.11	P16885	2W2W	2.93841e-05
CVDHD020435	8.76	P16885	2W2W	5.87682e-05
CVDHD026874	8.51	P16885	2W2W	8.81523e-05
CVDHD007020	8.31	P16885	2W2W	0.000117536
CVDHD015834	8.24	P16885	2W2W	0.000146921
CVDHD010176	8.08	P16885	2W2W	0.000205689
CVDHD016783	8.08	P16885	2W2W	0.000176305
CVDHD001898	8.01	P16885	2W2W	0.000235073
CVDHD016293	7.99	P16885	2W2W	0.000293841
CVDHD029497	7.99	P16885	2W2W	0.000264457
CVDHD011429	7.97	P16885	2W2W	0.000323225
CVDHD015289	7.69	P16885	2W2W	0.000381993
CVDHD030892	7.69	P16885	2W2W	0.000352609
CVDHD024387	7.66	P16885	2W2W	0.000411378
CVDHD001714	7.65	P16885	2W2W	0.000440762
CVDHD015388	7.58	P16885	2W2W	0.000470146
CVDHD015875	7.56	P16885	2W2W	0.00049953
CVDHD002414	7.55	P16885	2W2W	0.000528914
CVDHD029118	7.55	P16885	2W2W	0.000558298
CVDHD031498	7.43	P16885	2W2W	0.000587682
CVDHD014518	7.41	P16885	2W2W	0.000617066
CVDHD007335	7.39	P16885	2W2W	0.00064645
CVDHD010161	7.38	P16885	2W2W	0.000675834
CVDHD001736	7.37	P16885	2W2W	0.000705219
CVDHD011497	7.36	P16885	2W2W	0.000734603
CVDHD015961	7.32	P16885	2W2W	0.000763987
CVDHD016498	7.32	P16885	2W2W	0.000793371
CVDHD032782	7.3	P16885	2W2W	0.000822755
CVDHD029205	7.28	P16885	2W2W	0.000852139
CVDHD000678	7.25	P16885	2W2W	0.000881523
CVDHD016253	7.23	P16885	2W2W	0.000910907
CVDHD024309	7.22	P16885	2W2W	0.000940292
CVDHD029988	7.22	P16885	2W2W	0.000969676
CVDHD005474	7.21	P16885	2W2W	0.00099906
CVDHD012997	7.17	P16885	2W2W	0.00105783
CVDHD022901	7.17	P16885	2W2W	0.00102844
CVDHD014550	7.15	P16885	2W2W	0.00108721
CVDHD031609	7.14	P16885	2W2W	0.0011166
CVDHD017264	7.13	P16885	2W2W	0.00114598
CVDHD020749	7.13	P16885	2W2W	0.00117536
CVDHD030298	7.13	P16885	2W2W	0.00120475
CVDHD018243	7.12	P16885	2W2W	0.00123413
CVDHD001135	7.11	P16885	2W2W	0.0012929
CVDHD004695	7.11	P16885	2W2W	0.00126352
CVDHD002411	7.1	P16885	2W2W	0.00132228
CVDHD018974	7.09	P16885	2W2W	0.00135167
CVDHD003028	7.06	P16885	2W2W	0.00138105
CVDHD004859	7.06	P16885	2W2W	0.00141044
CVDHD009071	7.06	P16885	2W2W	0.00143982
CVDHD012684	7.04	P16885	2W2W	0.00146921
CVDHD019216	7.03	P16885	2W2W	0.00149859
CVDHD032095	7.03	P16885	2W2W	0.00152797
CVDHD006729	7.01	P16885	2W2W	0.00155736
CVDHD029497	8.65	P17252	3IW4	2.93832e-05
CVDHD007020	8.39	P17252	3IW4	5.87665e-05
CVDHD003402	8.19	P17252	3IW4	8.81497e-05
CVDHD011080	8.17	P17252	3IW4	0.000117533
CVDHD013931	8.17	P17252	3IW4	0.000146916
CVDHD009726	8.13	P17252	3IW4	0.000176299
CVDHD019403	8.06	P17252	3IW4	0.000205683
CVDHD025513	8.03	P17252	3IW4	0.000235066
CVDHD027162	7.99	P17252	3IW4	0.000264449
CVDHD009315	7.97	P17252	3IW4	0.000293832
CVDHD014551	7.94	P17252	3IW4	0.000323216
CVDHD009393	7.91	P17252	3IW4	0.000352599
CVDHD013322	7.89	P17252	3IW4	0.000381982
CVDHD029988	7.86	P17252	3IW4	0.000411365
CVDHD011765	7.8	P17252	3IW4	0.000440749
CVDHD033049	7.77	P17252	3IW4	0.000470132
CVDHD002390	7.76	P17252	3IW4	0.000499515
CVDHD000650	7.72	P17252	3IW4	0.000587665
CVDHD017924	7.72	P17252	3IW4	0.000528898
CVDHD024254	7.72	P17252	3IW4	0.000558282
CVDHD025464	7.71	P17252	3IW4	0.000617048
CVDHD000429	7.7	P17252	3IW4	0.000646431
CVDHD029175	7.68	P17252	3IW4	0.000675815
CVDHD016586	7.67	P17252	3IW4	0.000705198
CVDHD001190	7.66	P17252	3IW4	0.000822731
CVDHD018974	7.66	P17252	3IW4	0.000734581
CVDHD025039	7.66	P17252	3IW4	0.000763964
CVDHD035123	7.66	P17252	3IW4	0.000793348
CVDHD020749	7.65	P17252	3IW4	0.000852114
CVDHD027110	7.63	P17252	3IW4	0.000881497
CVDHD001265	7.62	P17252	3IW4	0.000940264
CVDHD019431	7.62	P17252	3IW4	0.000910881
CVDHD003689	7.61	P17252	3IW4	0.00099903
CVDHD007258	7.61	P17252	3IW4	0.00102841
CVDHD023494	7.61	P17252	3IW4	0.000969647
CVDHD006294	7.57	P17252	3IW4	0.0010578
CVDHD005250	7.55	P17252	3IW4	0.00108718
CVDHD008292	7.54	P17252	3IW4	0.00111656
CVDHD010515	7.54	P17252	3IW4	0.00114595
CVDHD030776	7.53	P17252	3IW4	0.00117533
CVDHD003960	7.49	P17252	3IW4	0.00120471
CVDHD020175	7.48	P17252	3IW4	0.0012341
CVDHD022107	7.45	P17252	3IW4	0.00126348
CVDHD008392	7.44	P17252	3IW4	0.00129286
CVDHD013988	7.44	P17252	3IW4	0.00132225
CVDHD014550	7.44	P17252	3IW4	0.00135163
CVDHD001859	7.42	P17252	3IW4	0.00138101
CVDHD004859	7.42	P17252	3IW4	0.00143978
CVDHD009873	7.42	P17252	3IW4	0.00146916
CVDHD013902	7.42	P17252	3IW4	0.00149855
CVDHD024830	7.42	P17252	3IW4	0.0014104
CVDHD001324	7.41	P17252	3IW4	0.00152793
CVDHD009442	7.4	P17252	3IW4	0.00155731
CVDHD014454	7.4	P17252	3IW4	0.0015867
CVDHD001707	7.39	P17252	3IW4	0.00161608
CVDHD020338	7.39	P17252	3IW4	0.00164546
CVDHD026630	7.39	P17252	3IW4	0.00167484
CVDHD009945	7.38	P17252	3IW4	0.00173361
CVDHD026443	7.38	P17252	3IW4	0.00170423
CVDHD018629	7.36	P17252	3IW4	0.00176299
CVDHD029585	7.36	P17252	3IW4	0.00179238
CVDHD029707	7.36	P17252	3IW4	0.00182176
CVDHD005914	7.34	P17252	3IW4	0.00188053
CVDHD032772	7.34	P17252	3IW4	0.00185114
CVDHD033048	7.33	P17252	3IW4	0.00190991
CVDHD025830	7.32	P17252	3IW4	0.00193929
CVDHD026472	7.31	P17252	3IW4	0.00196868
CVDHD029221	7.31	P17252	3IW4	0.00199806
CVDHD031391	7.31	P17252	3IW4	0.00202744
CVDHD026581	7.3	P17252	3IW4	0.00205683
CVDHD001125	7.28	P17252	3IW4	0.00214498
CVDHD009573	7.28	P17252	3IW4	0.00211559
CVDHD032784	7.28	P17252	3IW4	0.00208621
CVDHD008943	7.27	P17252	3IW4	0.00217436
CVDHD018385	7.26	P17252	3IW4	0.00220374
CVDHD024511	7.26	P17252	3IW4	0.00223313
CVDHD027907	7.26	P17252	3IW4	0.00226251
CVDHD014854	7.25	P17252	3IW4	0.00240943
CVDHD022173	7.25	P17252	3IW4	0.00229189
CVDHD025725	7.25	P17252	3IW4	0.00232128
CVDHD031226	7.25	P17252	3IW4	0.00235066
CVDHD032085	7.25	P17252	3IW4	0.00238004
CVDHD022773	7.24	P17252	3IW4	0.00243881
CVDHD012023	7.23	P17252	3IW4	0.00249758
CVDHD013748	7.23	P17252	3IW4	0.00252696
CVDHD022570	7.23	P17252	3IW4	0.00246819
CVDHD008914	7.22	P17252	3IW4	0.00267388
CVDHD018237	7.22	P17252	3IW4	0.00255634
CVDHD020441	7.22	P17252	3IW4	0.00258573
CVDHD021647	7.22	P17252	3IW4	0.00261511
CVDHD026624	7.22	P17252	3IW4	0.00264449
CVDHD008480	7.2	P17252	3IW4	0.00273264
CVDHD012577	7.2	P17252	3IW4	0.00276202
CVDHD014915	7.2	P17252	3IW4	0.00279141
CVDHD026797	7.2	P17252	3IW4	0.00270326
CVDHD009088	7.19	P17252	3IW4	0.00285017
CVDHD011280	7.19	P17252	3IW4	0.00287956
CVDHD031452	7.19	P17252	3IW4	0.00282079
CVDHD020761	7.18	P17252	3IW4	0.00290894
CVDHD026669	7.18	P17252	3IW4	0.00293832
CVDHD033127	7.18	P17252	3IW4	0.00296771
CVDHD003159	7.17	P17252	3IW4	0.00302647
CVDHD004064	7.17	P17252	3IW4	0.00308524
CVDHD008042	7.17	P17252	3IW4	0.00311462
CVDHD008787	7.17	P17252	3IW4	0.00314401
CVDHD021696	7.17	P17252	3IW4	0.00299709
CVDHD033239	7.17	P17252	3IW4	0.00305586
CVDHD001183	7.16	P17252	3IW4	0.00323216
CVDHD024174	7.16	P17252	3IW4	0.00317339
CVDHD025389	7.16	P17252	3IW4	0.00320277
CVDHD002454	7.15	P17252	3IW4	0.00329092
CVDHD018340	7.15	P17252	3IW4	0.00326154
CVDHD030055	7.15	P17252	3IW4	0.00332031
CVDHD005815	7.14	P17252	3IW4	0.00343784
CVDHD006845	7.14	P17252	3IW4	0.00346722
CVDHD015808	7.14	P17252	3IW4	0.00349661
CVDHD017988	7.14	P17252	3IW4	0.00334969
CVDHD022807	7.14	P17252	3IW4	0.00337907
CVDHD027708	7.14	P17252	3IW4	0.00340846
CVDHD001778	7.13	P17252	3IW4	0.00352599
CVDHD006509	7.11	P17252	3IW4	0.00355537
CVDHD011497	7.11	P17252	3IW4	0.00358476
CVDHD015875	7.11	P17252	3IW4	0.00361414
CVDHD009806	7.1	P17252	3IW4	0.00367291
CVDHD020587	7.1	P17252	3IW4	0.00364352
CVDHD005000	7.09	P17252	3IW4	0.00381982
CVDHD009064	7.09	P17252	3IW4	0.00384921
CVDHD010606	7.09	P17252	3IW4	0.00387859
CVDHD013292	7.09	P17252	3IW4	0.00390797
CVDHD017661	7.09	P17252	3IW4	0.00370229
CVDHD018726	7.09	P17252	3IW4	0.00373167
CVDHD021884	7.09	P17252	3IW4	0.00376106
CVDHD031300	7.09	P17252	3IW4	0.00379044
CVDHD004257	7.08	P17252	3IW4	0.00399612
CVDHD006239	7.08	P17252	3IW4	0.0040255
CVDHD011445	7.08	P17252	3IW4	0.00405489
CVDHD026362	7.08	P17252	3IW4	0.00393735
CVDHD028156	7.08	P17252	3IW4	0.00396674
CVDHD029094	7.07	P17252	3IW4	0.00408427
CVDHD000229	7.06	P17252	3IW4	0.00411365
CVDHD009693	7.06	P17252	3IW4	0.00414304
CVDHD003354	7.05	P17252	3IW4	0.00428995
CVDHD008085	7.05	P17252	3IW4	0.00431934
CVDHD009071	7.05	P17252	3IW4	0.00434872
CVDHD018490	7.05	P17252	3IW4	0.00417242
CVDHD023318	7.05	P17252	3IW4	0.0042018
CVDHD028690	7.05	P17252	3IW4	0.00423119
CVDHD032229	7.05	P17252	3IW4	0.00426057
CVDHD015598	7.04	P17252	3IW4	0.00440749
CVDHD033572	7.04	P17252	3IW4	0.0043781
CVDHD000031	7.03	P17252	3IW4	0.00449564
CVDHD003171	7.03	P17252	3IW4	0.0045544
CVDHD007247	7.03	P17252	3IW4	0.00458379
CVDHD008815	7.03	P17252	3IW4	0.00461317
CVDHD011529	7.03	P17252	3IW4	0.00464255
CVDHD012669	7.03	P17252	3IW4	0.00467194
CVDHD020645	7.03	P17252	3IW4	0.00443687
CVDHD020946	7.03	P17252	3IW4	0.00446625
CVDHD025553	7.03	P17252	3IW4	0.00452502
CVDHD000941	7.02	P17252	3IW4	0.00470132
CVDHD009669	7.02	P17252	3IW4	0.0047307
CVDHD014368	7.02	P17252	3IW4	0.00476009
CVDHD000910	7.01	P17252	3IW4	0.004907
CVDHD003864	7.01	P17252	3IW4	0.00487762
CVDHD024484	7.01	P17252	3IW4	0.00478947
CVDHD025979	7.01	P17252	3IW4	0.00481885
CVDHD029246	7.01	P17252	3IW4	0.00484824
CVDHD008193	7	P17252	3IW4	0.00499515
CVDHD016293	7	P17252	3IW4	0.00502454
CVDHD018138	7	P17252	3IW4	0.00493639
CVDHD026594	7	P17252	3IW4	0.00496577
CVDHD030504	7.11	P21731	1LBN	2.93841e-05
CVDHD033954	8.91	P23219	3N8X	2.93919e-05
CVDHD026624	8.09	P23219	3N8X	5.87838e-05
CVDHD017384	8.03	P23219	3N8X	8.81756e-05
CVDHD025874	7.96	P23219	3N8X	0.000117568
CVDHD027943	7.87	P23219	3N8X	0.000146959
CVDHD006868	7.86	P23219	3N8X	0.000176351
CVDHD027450	7.85	P23219	3N8X	0.000205743
CVDHD024697	7.8	P23219	3N8X	0.000235135
CVDHD033867	7.8	P23219	3N8X	0.000264527
CVDHD001386	7.77	P23219	3N8X	0.000323311
CVDHD009007	7.77	P23219	3N8X	0.000293919
CVDHD002701	7.75	P23219	3N8X	0.000352703
CVDHD015723	7.74	P23219	3N8X	0.000382094
CVDHD006412	7.68	P23219	3N8X	0.000411486
CVDHD032418	7.67	P23219	3N8X	0.000440878
CVDHD024994	7.66	P23219	3N8X	0.00047027
CVDHD013819	7.61	P23219	3N8X	0.000529054
CVDHD021696	7.61	P23219	3N8X	0.000499662
CVDHD015385	7.59	P23219	3N8X	0.000558446
CVDHD019531	7.58	P23219	3N8X	0.000587838
CVDHD025283	7.58	P23219	3N8X	0.000617229
CVDHD033866	7.58	P23219	3N8X	0.000646621
CVDHD011232	7.55	P23219	3N8X	0.000705405
CVDHD029083	7.55	P23219	3N8X	0.000676013
CVDHD008506	7.53	P23219	3N8X	0.000764189
CVDHD010547	7.53	P23219	3N8X	0.000793581
CVDHD017377	7.53	P23219	3N8X	0.000734797
CVDHD001496	7.49	P23219	3N8X	0.000852365
CVDHD031276	7.49	P23219	3N8X	0.000822973
CVDHD023615	7.48	P23219	3N8X	0.000881756
CVDHD018179	7.47	P23219	3N8X	0.000911148
CVDHD023921	7.47	P23219	3N8X	0.00094054
CVDHD013787	7.44	P23219	3N8X	0.000969932
CVDHD004122	7.39	P23219	3N8X	0.00102872
CVDHD019403	7.39	P23219	3N8X	0.000999324
CVDHD030968	7.36	P23219	3N8X	0.00105811
CVDHD022357	7.35	P23219	3N8X	0.0010875
CVDHD029804	7.34	P23219	3N8X	0.00111689
CVDHD018293	7.33	P23219	3N8X	0.00114628
CVDHD015384	7.32	P23219	3N8X	0.00117568
CVDHD019822	7.31	P23219	3N8X	0.00120507
CVDHD025464	7.31	P23219	3N8X	0.00123446
CVDHD000023	7.28	P23219	3N8X	0.00126385
CVDHD002703	7.25	P23219	3N8X	0.00129324
CVDHD028805	7.25	P23219	3N8X	0.00132263
CVDHD024865	7.24	P23219	3N8X	0.00135203
CVDHD010165	7.21	P23219	3N8X	0.00141081
CVDHD027110	7.21	P23219	3N8X	0.00138142
CVDHD024773	7.18	P23219	3N8X	0.0014402
CVDHD026264	7.17	P23219	3N8X	0.00146959
CVDHD026432	7.17	P23219	3N8X	0.00149899
CVDHD028661	7.17	P23219	3N8X	0.00152838
CVDHD000012	7.14	P23219	3N8X	0.00164595
CVDHD002237	7.14	P23219	3N8X	0.00155777
CVDHD004264	7.14	P23219	3N8X	0.00161655
CVDHD025313	7.14	P23219	3N8X	0.00158716
CVDHD000211	7.13	P23219	3N8X	0.00167534
CVDHD015322	7.13	P23219	3N8X	0.00170473
CVDHD001897	7.12	P23219	3N8X	0.00173412
CVDHD001248	7.11	P23219	3N8X	0.0018223
CVDHD031418	7.11	P23219	3N8X	0.00176351
CVDHD034589	7.11	P23219	3N8X	0.0017929
CVDHD014850	7.1	P23219	3N8X	0.00196926
CVDHD018672	7.1	P23219	3N8X	0.00185169
CVDHD021252	7.1	P23219	3N8X	0.00188108
CVDHD025373	7.1	P23219	3N8X	0.00191047
CVDHD033069	7.1	P23219	3N8X	0.00193986
CVDHD001800	7.09	P23219	3N8X	0.00199865
CVDHD007388	7.09	P23219	3N8X	0.00202804
CVDHD013003	7.09	P23219	3N8X	0.00205743
CVDHD010515	7.08	P23219	3N8X	0.00211622
CVDHD030504	7.08	P23219	3N8X	0.00208682
CVDHD033046	7.07	P23219	3N8X	0.00214561
CVDHD021828	7.05	P23219	3N8X	0.002175
CVDHD029998	7.05	P23219	3N8X	0.00220439
CVDHD000228	7.04	P23219	3N8X	0.00223378
CVDHD020147	7.03	P23219	3N8X	0.00226317
CVDHD003695	7.02	P23219	3N8X	0.00238074
CVDHD009172	7.02	P23219	3N8X	0.00241013
CVDHD019921	7.02	P23219	3N8X	0.00229257
CVDHD020015	7.02	P23219	3N8X	0.00232196
CVDHD035066	7.02	P23219	3N8X	0.00235135
CVDHD010146	7.01	P23219	3N8X	0.00255709
CVDHD015609	7.01	P23219	3N8X	0.00258649
CVDHD016989	7.01	P23219	3N8X	0.00243953
CVDHD017838	7.01	P23219	3N8X	0.00246892
CVDHD019130	7.01	P23219	3N8X	0.00249831
CVDHD023314	7.01	P23219	3N8X	0.0025277
CVDHD025711	7	P23219	3N8X	0.00261588
CVDHD031701	7	P23219	3N8X	0.00264527
CVDHD032146	7	P23219	3N8X	0.00267466
CVDHD029497	8.38	P25116	PAR1	2.93832e-05
CVDHD027110	7.94	P25116	PAR1	5.87665e-05
CVDHD018823	7.91	P25116	PAR1	8.81497e-05
CVDHD015103	7.86	P25116	PAR1	0.000117533
CVDHD017740	7.81	P25116	PAR1	0.000146916
CVDHD003366	7.69	P25116	PAR1	0.000176299
CVDHD007020	7.64	P25116	PAR1	0.000205683
CVDHD011497	7.61	P25116	PAR1	0.000264449
CVDHD029118	7.61	P25116	PAR1	0.000235066
CVDHD032784	7.52	P25116	PAR1	0.000293832
CVDHD012997	7.51	P25116	PAR1	0.000323216
CVDHD012697	7.43	P25116	PAR1	0.000352599
CVDHD030298	7.4	P25116	PAR1	0.000381982
CVDHD027448	7.32	P25116	PAR1	0.000411365
CVDHD008492	7.26	P25116	PAR1	0.000440749
CVDHD003454	7.22	P25116	PAR1	0.000499515
CVDHD025513	7.22	P25116	PAR1	0.000470132
CVDHD020435	7.16	P25116	PAR1	0.000528898
CVDHD009909	7.14	P25116	PAR1	0.000587665
CVDHD016783	7.14	P25116	PAR1	0.000558282
CVDHD013337	7.11	P25116	PAR1	0.000617048
CVDHD027611	7.1	P25116	PAR1	0.000646431
CVDHD017746	7.08	P25116	PAR1	0.000675815
CVDHD028255	7.06	P25116	PAR1	0.000705198
CVDHD002905	7.04	P25116	PAR1	0.000734581
CVDHD016322	7.03	P25116	PAR1	0.000763964
CVDHD013710	7.02	P25116	PAR1	0.000793348
CVDHD007607	7	P25116	PAR1	0.000822731
CVDHD018090	9.46	P31751	3D0E	2.93867e-05
CVDHD021374	9.46	P31751	3D0E	5.87734e-05
CVDHD005557	8.87	P31751	3D0E	8.81601e-05
CVDHD019403	8.66	P31751	3D0E	0.000117547
CVDHD005536	8.52	P31751	3D0E	0.000146933
CVDHD015794	8.52	P31751	3D0E	0.00017632
CVDHD034154	8.48	P31751	3D0E	0.000205707
CVDHD034887	8.44	P31751	3D0E	0.000235094
CVDHD012997	8.38	P31751	3D0E	0.000293867
CVDHD029497	8.38	P31751	3D0E	0.00026448
CVDHD001707	8.22	P31751	3D0E	0.000323254
CVDHD015834	8.22	P31751	3D0E	0.00035264
CVDHD008604	8.21	P31751	3D0E	0.000382027
CVDHD007020	8.16	P31751	3D0E	0.000411414
CVDHD011497	8.13	P31751	3D0E	0.000440801
CVDHD001335	8.08	P31751	3D0E	0.000470187
CVDHD000454	8.07	P31751	3D0E	0.000499574
CVDHD023153	8.06	P31751	3D0E	0.000528961
CVDHD019431	7.99	P31751	3D0E	0.000558347
CVDHD014689	7.97	P31751	3D0E	0.000587734
CVDHD000356	7.91	P31751	3D0E	0.000617121
CVDHD006867	7.91	P31751	3D0E	0.000646507
CVDHD005590	7.88	P31751	3D0E	0.000675894
CVDHD034271	7.87	P31751	3D0E	0.000705281
CVDHD034776	7.86	P31751	3D0E	0.000734667
CVDHD025068	7.85	P31751	3D0E	0.000764054
CVDHD018889	7.82	P31751	3D0E	0.000793441
CVDHD013511	7.81	P31751	3D0E	0.000822828
CVDHD017996	7.8	P31751	3D0E	0.000852214
CVDHD032580	7.8	P31751	3D0E	0.000881601
CVDHD022234	7.77	P31751	3D0E	0.000910988
CVDHD027110	7.76	P31751	3D0E	0.000940374
CVDHD010176	7.75	P31751	3D0E	0.00102853
CVDHD025573	7.75	P31751	3D0E	0.000969761
CVDHD026718	7.75	P31751	3D0E	0.000999148
CVDHD000112	7.74	P31751	3D0E	0.00108731
CVDHD014739	7.74	P31751	3D0E	0.00111669
CVDHD028379	7.74	P31751	3D0E	0.00105792
CVDHD013334	7.7	P31751	3D0E	0.00114608
CVDHD010003	7.69	P31751	3D0E	0.00120485
CVDHD026148	7.69	P31751	3D0E	0.00117547
CVDHD013322	7.66	P31751	3D0E	0.00123424
CVDHD029988	7.65	P31751	3D0E	0.00126363
CVDHD010523	7.64	P31751	3D0E	0.00129301
CVDHD013988	7.64	P31751	3D0E	0.0013224
CVDHD013535	7.62	P31751	3D0E	0.00135179
CVDHD033401	7.61	P31751	3D0E	0.00138117
CVDHD030345	7.6	P31751	3D0E	0.00141056
CVDHD017610	7.59	P31751	3D0E	0.00143995
CVDHD015042	7.58	P31751	3D0E	0.00152811
CVDHD016293	7.58	P31751	3D0E	0.0015575
CVDHD021696	7.58	P31751	3D0E	0.00146933
CVDHD029707	7.58	P31751	3D0E	0.00149872
CVDHD004236	7.57	P31751	3D0E	0.00158688
CVDHD004603	7.55	P31751	3D0E	0.00173382
CVDHD017431	7.55	P31751	3D0E	0.00161627
CVDHD019069	7.55	P31751	3D0E	0.00164566
CVDHD022791	7.55	P31751	3D0E	0.00167504
CVDHD034223	7.55	P31751	3D0E	0.00170443
CVDHD028399	7.54	P31751	3D0E	0.0017632
CVDHD000650	7.53	P31751	3D0E	0.00179259
CVDHD010946	7.53	P31751	3D0E	0.00182198
CVDHD005665	7.52	P31751	3D0E	0.00185136
CVDHD013702	7.52	P31751	3D0E	0.00188075
CVDHD014976	7.51	P31751	3D0E	0.00193952
CVDHD028674	7.51	P31751	3D0E	0.00191014
CVDHD001679	7.5	P31751	3D0E	0.00196891
CVDHD002703	7.5	P31751	3D0E	0.00202768
CVDHD008506	7.5	P31751	3D0E	0.00205707
CVDHD021254	7.5	P31751	3D0E	0.0019983
CVDHD008287	7.49	P31751	3D0E	0.00211584
CVDHD030259	7.49	P31751	3D0E	0.00208646
CVDHD005540	7.48	P31751	3D0E	0.00214523
CVDHD010595	7.48	P31751	3D0E	0.00217462
CVDHD016783	7.47	P31751	3D0E	0.002204
CVDHD019915	7.47	P31751	3D0E	0.00223339
CVDHD026983	7.47	P31751	3D0E	0.00226278
CVDHD009071	7.45	P31751	3D0E	0.00229216
CVDHD009222	7.45	P31751	3D0E	0.00232155
CVDHD027114	7.44	P31751	3D0E	0.00235094
CVDHD015211	7.43	P31751	3D0E	0.00240971
CVDHD018141	7.43	P31751	3D0E	0.00238032
CVDHD001939	7.42	P31751	3D0E	0.0024391
CVDHD006959	7.42	P31751	3D0E	0.0026448
CVDHD024484	7.42	P31751	3D0E	0.00246848
CVDHD024564	7.42	P31751	3D0E	0.00249787
CVDHD026107	7.42	P31751	3D0E	0.00252726
CVDHD026367	7.42	P31751	3D0E	0.00255664
CVDHD032144	7.42	P31751	3D0E	0.00258603
CVDHD034076	7.42	P31751	3D0E	0.00261542
CVDHD003574	7.41	P31751	3D0E	0.00270358
CVDHD021985	7.41	P31751	3D0E	0.00267419
CVDHD001602	7.4	P31751	3D0E	0.00282112
CVDHD007965	7.4	P31751	3D0E	0.00276235
CVDHD012285	7.4	P31751	3D0E	0.00279174
CVDHD032721	7.4	P31751	3D0E	0.00273296
CVDHD000711	7.39	P31751	3D0E	0.00290928
CVDHD002390	7.39	P31751	3D0E	0.00285051
CVDHD008896	7.39	P31751	3D0E	0.00293867
CVDHD010059	7.39	P31751	3D0E	0.00296806
CVDHD015289	7.39	P31751	3D0E	0.00299744
CVDHD029205	7.39	P31751	3D0E	0.0028799
CVDHD000229	7.38	P31751	3D0E	0.00302683
CVDHD009922	7.38	P31751	3D0E	0.0030856
CVDHD013346	7.38	P31751	3D0E	0.00311499
CVDHD031402	7.38	P31751	3D0E	0.00305622
CVDHD007112	7.37	P31751	3D0E	0.00317376
CVDHD020800	7.37	P31751	3D0E	0.00314438
CVDHD000406	7.36	P31751	3D0E	0.00329131
CVDHD009606	7.36	P31751	3D0E	0.0033207
CVDHD010427	7.36	P31751	3D0E	0.00335008
CVDHD015583	7.36	P31751	3D0E	0.00337947
CVDHD018304	7.36	P31751	3D0E	0.00320315
CVDHD021308	7.36	P31751	3D0E	0.00323254
CVDHD033279	7.36	P31751	3D0E	0.00326192
CVDHD006382	7.34	P31751	3D0E	0.0035264
CVDHD022425	7.34	P31751	3D0E	0.00340886
CVDHD024122	7.34	P31751	3D0E	0.00343824
CVDHD028802	7.34	P31751	3D0E	0.00346763
CVDHD032944	7.34	P31751	3D0E	0.00349702
CVDHD003496	7.33	P31751	3D0E	0.00358518
CVDHD004893	7.33	P31751	3D0E	0.00361456
CVDHD005796	7.33	P31751	3D0E	0.00364395
CVDHD033857	7.33	P31751	3D0E	0.00355579
CVDHD030287	7.32	P31751	3D0E	0.00367334
CVDHD008627	7.31	P31751	3D0E	0.00384966
CVDHD018620	7.31	P31751	3D0E	0.00370272
CVDHD025028	7.31	P31751	3D0E	0.00373211
CVDHD028372	7.31	P31751	3D0E	0.0037615
CVDHD030527	7.31	P31751	3D0E	0.00379088
CVDHD034842	7.31	P31751	3D0E	0.00382027
CVDHD001522	7.3	P31751	3D0E	0.00390843
CVDHD018726	7.3	P31751	3D0E	0.00387904
CVDHD017384	7.28	P31751	3D0E	0.00393782
CVDHD020777	7.28	P31751	3D0E	0.0039672
CVDHD028264	7.28	P31751	3D0E	0.00399659
CVDHD003454	7.27	P31751	3D0E	0.00411414
CVDHD016675	7.27	P31751	3D0E	0.00402598
CVDHD019439	7.27	P31751	3D0E	0.00405536
CVDHD032784	7.27	P31751	3D0E	0.00408475
CVDHD006099	7.26	P31751	3D0E	0.0042023
CVDHD031377	7.26	P31751	3D0E	0.00414352
CVDHD034900	7.26	P31751	3D0E	0.00417291
CVDHD000688	7.25	P31751	3D0E	0.00426107
CVDHD018669	7.25	P31751	3D0E	0.00423168
CVDHD002551	7.24	P31751	3D0E	0.00431984
CVDHD012684	7.24	P31751	3D0E	0.00434923
CVDHD021370	7.24	P31751	3D0E	0.00429046
CVDHD004685	7.23	P31751	3D0E	0.00446678
CVDHD015546	7.23	P31751	3D0E	0.00449617
CVDHD017688	7.23	P31751	3D0E	0.00437862
CVDHD021460	7.23	P31751	3D0E	0.00440801
CVDHD027533	7.23	P31751	3D0E	0.00443739
CVDHD005246	7.22	P31751	3D0E	0.00467249
CVDHD008840	7.22	P31751	3D0E	0.00470187
CVDHD009253	7.22	P31751	3D0E	0.00473126
CVDHD010606	7.22	P31751	3D0E	0.00476065
CVDHD020177	7.22	P31751	3D0E	0.00452555
CVDHD024697	7.22	P31751	3D0E	0.00455494
CVDHD025561	7.22	P31751	3D0E	0.00458433
CVDHD027167	7.22	P31751	3D0E	0.00461371
CVDHD031313	7.22	P31751	3D0E	0.0046431
CVDHD017063	7.21	P31751	3D0E	0.00479003
CVDHD006383	7.2	P31751	3D0E	0.00493697
CVDHD030800	7.2	P31751	3D0E	0.00481942
CVDHD031741	7.2	P31751	3D0E	0.00484881
CVDHD032444	7.2	P31751	3D0E	0.00487819
CVDHD032574	7.2	P31751	3D0E	0.00490758
CVDHD004607	7.19	P31751	3D0E	0.00502513
CVDHD034160	7.19	P31751	3D0E	0.00496635
CVDHD034193	7.19	P31751	3D0E	0.00499574
CVDHD002681	7.18	P31751	3D0E	0.00511329
CVDHD020131	7.18	P31751	3D0E	0.00505451
CVDHD024918	7.18	P31751	3D0E	0.0050839
CVDHD030965	7.18	P31751	3D0E	0.00514267
CVDHD008309	7.17	P31751	3D0E	0.00523083
CVDHD010002	7.17	P31751	3D0E	0.00526022
CVDHD011448	7.17	P31751	3D0E	0.00528961
CVDHD013677	7.17	P31751	3D0E	0.00531899
CVDHD014318	7.17	P31751	3D0E	0.00534838
CVDHD022614	7.17	P31751	3D0E	0.00517206
CVDHD027592	7.17	P31751	3D0E	0.00520145
CVDHD009316	7.16	P31751	3D0E	0.00540715
CVDHD032772	7.16	P31751	3D0E	0.00537777
CVDHD026831	7.15	P31751	3D0E	0.00543654
CVDHD028721	7.15	P31751	3D0E	0.00546593
CVDHD030472	7.15	P31751	3D0E	0.00549531
CVDHD019399	7.14	P31751	3D0E	0.0055247
CVDHD034869	7.14	P31751	3D0E	0.00555409
CVDHD022097	7.13	P31751	3D0E	0.00558347
CVDHD024295	7.13	P31751	3D0E	0.00561286
CVDHD002768	7.12	P31751	3D0E	0.00564225
CVDHD005138	7.12	P31751	3D0E	0.00570102
CVDHD008125	7.12	P31751	3D0E	0.00573041
CVDHD029669	7.12	P31751	3D0E	0.00567163
CVDHD000426	7.11	P31751	3D0E	0.00587734
CVDHD002044	7.11	P31751	3D0E	0.00578918
CVDHD008085	7.11	P31751	3D0E	0.00590673
CVDHD008296	7.11	P31751	3D0E	0.00593611
CVDHD008588	7.11	P31751	3D0E	0.0059655
CVDHD010015	7.11	P31751	3D0E	0.00599489
CVDHD011159	7.11	P31751	3D0E	0.00602427
CVDHD020725	7.11	P31751	3D0E	0.00575979
CVDHD023361	7.11	P31751	3D0E	0.00581857
CVDHD028550	7.11	P31751	3D0E	0.00584795
CVDHD001346	7.1	P31751	3D0E	0.00611243
CVDHD001775	7.1	P31751	3D0E	0.00605366
CVDHD005702	7.1	P31751	3D0E	0.00608305
CVDHD007111	7.09	P31751	3D0E	0.00634753
CVDHD013485	7.09	P31751	3D0E	0.00637691
CVDHD013819	7.09	P31751	3D0E	0.0064063
CVDHD015839	7.09	P31751	3D0E	0.00643569
CVDHD017552	7.09	P31751	3D0E	0.00614182
CVDHD019218	7.09	P31751	3D0E	0.00617121
CVDHD020411	7.09	P31751	3D0E	0.00620059
CVDHD020462	7.09	P31751	3D0E	0.00622998
CVDHD021279	7.09	P31751	3D0E	0.00625937
CVDHD025925	7.09	P31751	3D0E	0.00628875
CVDHD031153	7.09	P31751	3D0E	0.00631814
CVDHD001898	7.08	P31751	3D0E	0.00646507
CVDHD003081	7.08	P31751	3D0E	0.00649446
CVDHD005532	7.08	P31751	3D0E	0.00652385
CVDHD013073	7.08	P31751	3D0E	0.00655323
CVDHD008244	7.07	P31751	3D0E	0.00661201
CVDHD013559	7.07	P31751	3D0E	0.00664139
CVDHD014716	7.07	P31751	3D0E	0.00667078
CVDHD028737	7.07	P31751	3D0E	0.00658262
CVDHD004176	7.06	P31751	3D0E	0.00687649
CVDHD006844	7.06	P31751	3D0E	0.00690587
CVDHD015598	7.06	P31751	3D0E	0.00693526
CVDHD025673	7.06	P31751	3D0E	0.00670017
CVDHD026036	7.06	P31751	3D0E	0.00672955
CVDHD026319	7.06	P31751	3D0E	0.00675894
CVDHD033578	7.06	P31751	3D0E	0.00678833
CVDHD033954	7.06	P31751	3D0E	0.00681771
CVDHD034765	7.06	P31751	3D0E	0.0068471
[truncated: 261 more rows]
